# Supplementary material for: Characterization of an International High-Risk Escherichia coli ST410 Clone Coproducing NDM-5 and OXA-181 in a Food Market in China
Source: Microbiol Spectr. 2023 May 11;11(3):e04727-22. doi: 10.1128/spectrum.04727-22 (PMC10269901; doi:10.1128/spectrum.04727-22)
Supplement: Supplemental file 1 — Supplemental material. Download spectrum.04727-22-s0001.xls, XLS file, 0.3 MB [file spectrum.04727-22-s0001.xls]

## Sheet: DATASET S1
DATASET S1 Core-genome single nucleotide polymorphism (SNP) distance of E. coli ST410 isolates from this study and GenBank, using strain GYX208DH4E-2 as a reference.
Accession number	SNP distance
GYX208DH4E-2 (This study)	Reference
GYX208DH6-1 (This study)	1
GYX208DH5-2 (This study)	739
GCA_018260215.1_PDT001018053.1	7
GCA_017900575.1_PDT001003418.1	8
GCA_018072345.1_PDT001008112.1	8
GCA_017728395.1_PDT000987014.1	10
GCA_017901375.1_PDT001003339.1	10
GCA_017901415.1_PDT001003319.1	10
GCA_017902135.1_PDT001003241.1	10
GCA_017902995.1_PDT001003049.1	10
GCA_018259935.1_PDT001018068.1	10
GCA_017901495.1_PDT001003307.1	11
GCA_017902595.1_PDT001003154.1	11
GCA_017902635.1_PDT001003147.1	11
GCA_017903195.1_PDT001003107.1	11
GCA_018072745.1_PDT001008045.1	11
GCA_017901835.1_PDT001003282.1	12
GCA_017902055.1_PDT001003244.1	12
GCA_017902425.1_PDT001003197.1	12
GCA_017902695.1_PDT001003135.1	12
GCA_017902895.1_PDT001003100.1	12
GCA_018072765.1_PDT001008043.1	12
GCA_019051635.1_ASM1905163v1	12
GCA_019053605.1_ASM1905360v1	12
GCA_021343665.1_ASM2134366v1	12
GCA_012482135.1_PDT000589866.1	13
GCA_013374255.1_ASM1337425v1	13
GCA_013374335.1_ASM1337433v1	13
GCA_017901855.1_PDT001003268.1	13
GCA_017902675.1_PDT001003142.1	13
GCA_018072705.1_PDT001008053.1	13
GCA_017901915.1_PDT001003272.1	14
GCA_018072445.1_PDT001008098.1	14
GCA_019051815.1_ASM1905181v1	14
GCA_017901715.1_PDT001003287.1	15
GCA_017901875.1_PDT001003271.1	15
GCA_017901935.1_PDT001003279.1	15
GCA_012289645.1_PDT000523066.1	16
GCA_019052095.1_ASM1905209v1	16
GCA_021369875.1_PDT001216533.1	16
GCA_013012145.1_PDT000431906.1	17
GCA_017900595.1_PDT001003417.1	17
GCA_019050795.1_ASM1905079v1	17
GCA_019051005.1_ASM1905100v1	17
GCA_019051115.1_ASM1905111v1	17
GCA_019228645.1_PDT001089189.1	17
GCA_019230385.1_PDT001089035.1	17
GCA_019926495.1_ASM1992649v1	17
GCA_021371395.1_PDT001216522.1	17
GCA_017901635.1_PDT001003291.1	18
GCA_017902835.1_PDT001003108.1	18
GCA_018072325.1_PDT001008115.1	18
GCA_019050495.1_ASM1905049v1	18
GCA_019050935.1_ASM1905093v1	18
GCA_019051295.1_ASM1905129v1	18
GCA_019051595.1_ASM1905159v1	18
GCA_019053135.1_ASM1905313v1	18
GCA_020616495.1_ASM2061649v1	18
GCA_014117635.1_ASM1411763v1	19
GCA_014117635.2_ASM1411763v2	19
GCA_017901215.1_PDT001003345.1	19
GCA_017901295.1_PDT001003344.1	19
GCA_017901675.1_PDT001003294.1	19
GCA_019050675.1_ASM1905067v1	19
GCA_019052205.1_ASM1905220v1	19
GCA_019052895.1_ASM1905289v1	19
GCA_022877425.1_PDT001280837.1	19
GCA_017901355.1_PDT001003340.1	20
GCA_017901395.1_PDT001003335.1	20
GCA_022359975.1_ASM2235997v1	20
GCA_022359985.1_ASM2235998v1	20
GCA_023059975.1_ASM2305997v1	21
GCA_012290025.1_PDT000523064.1	22
GCA_015643595.1_ASM1564359v1	22
GCA_017901275.1_PDT001003353.1	22
GCA_019230505.1_PDT001089027.1	22
GCA_019051315.1_ASM1905131v1	23
GCA_021751785.1_PDT001233368.1	24
GCA_004832725.1_ASM483272v1	25
GCA_015283675.1_PDT000882048.1	25
GCA_006536085.3_ASM653608v3	29
GCA_017683665.1_PDT000993018.1	29
GCA_014117655.1_ASM1411765v1	30
GCA_014117655.2_ASM1411765v2	30
GCA_023059995.1_ASM2305999v1	31
GCA_021538455.1_PDT001227240.1	45
GCA_004831015.1_ASM483101v1	51
GCA_005145995.1_ASM514599v1	51
GCA_005146175.1_ASM514617v1	51
GCA_023042435.1_PDT001288206.1	63
GCA_022505965.1_PDT001261477.1	64
GCA_021542435.1_PDT001227744.1	65
GCA_021542455.1_PDT001227743.1	65
GCA_021543535.1_PDT001227542.1	65
GCA_021544855.1_PDT001227281.1	65
GCA_021544975.1_PDT001227262.1	65
GCA_022100095.1_PDT001243982.1	65
GCA_022101555.1_PDT001244577.1	65
GCA_022101655.1_PDT001244359.1	65
GCA_022161025.1_PDT001243457.1	65
GCA_021545475.1_PDT001227512.1	66
GCA_022099315.1_PDT001244410.1	66
GCA_022162125.1_PDT001243332.1	66
GCA_022162805.1_PDT001243256.1	66
GCA_023043735.1_PDT001288107.1	66
GCA_023365055.1_PDT001307849.1	66
GCA_901733115.1_Escherichia_coli_MAD	66
GCA_022099795.1_PDT001245015.1	67
GCA_022122045.1_PDT001243390.1	67
GCA_022157265.1_PDT001243842.1	67
GCA_022106655.1_PDT001244758.1	68
GCA_022140445.1_PDT001244184.1	68
GCA_022160145.1_PDT001243544.1	68
GCA_022099045.1_PDT001244908.1	69
GCA_022102075.1_PDT001243679.1	69
GCA_022118595.1_PDT001245092.1	69
GCA_022160025.1_PDT001243560.1	69
GCA_929615225.1_cpe046	69
GCA_021543055.1_PDT001227633.1	70
GCA_021543165.1_PDT001227600.1	70
GCA_022101015.1_PDT001243828.1	70
GCA_022104015.1_PDT001243389.1	70
GCA_022126825.1_PDT001244279.1	70
GCA_022156485.1_PDT001243919.1	70
GCA_021544495.1_PDT001227344.1	71
GCA_022139585.1_PDT001244570.1	71
GCA_022155025.1_PDT001243978.1	71
GCA_022162525.1_PDT001243317.1	71
GCA_022559065.1_ASM2255906v1	71
GCA_929606205.1_cpe041	71
GCA_929606745.1_cpe098	72
GCA_929616965.1_cpe100	72
GCA_021542375.1_PDT001227756.1	73
GCA_021544355.1_PDT001227385.1	73
GCA_022100395.1_PDT001243926.1	73
GCA_021542055.1_PDT001227798.1	74
GCA_021907145.1_PDT001216060.1	74
GCA_929608915.1_cpe051	74
GCA_021868415.1_PDT001236679.1	75
GCA_021542535.1_PDT001227714.1	76
GCA_021416285.1_ASM2141628v1	78
GCA_021416995.1_ASM2141699v1	82
GCA_022162545.1_PDT001243314.1	82
GCA_021371495.1_PDT001216508.1	83
GCA_021542655.1_PDT001227696.1	83
GCA_023273345.1_ASM2327334v1	85
GCA_023102115.1_PDT001292899.1	87
GCA_022444045.1_PDT001257363.1	106
GCA_023365795.1_PDT001307796.1	171
GCA_022122865.1_PDT001244471.1	174
GCA_021461335.1_ASM2146133v1	182
GCA_019229465.1_PDT001089127.1	209
GCA_019229665.1_PDT001089094.1	209
GCA_019893705.1_PDT001007737.1	212
GCA_019230645.1_PDT001089021.1	215
GCA_019214885.1_PDT001089264.1	216
GCA_019227985.1_PDT001089249.1	216
GCA_019216285.1_PDT001089080.1	218
GCA_020265865.1_PDT000814301.1	219
GCA_020673315.1_PDT001156644.2	219
GCA_019230325.1_PDT001089041.1	221
GCA_020251455.1_P14-U62	222
GCA_019216305.1_PDT001089060.1	223
GCA_021033665.1_PDT001188921.1	224
GCA_021096945.1_PDT001188875.1	225
GCA_021342095.1_ASM2134209v1	225
GCA_019878365.1_ASM1987836v1	227
GCA_019230085.1_PDT001089053.1	228
GCA_019878585.1_ASM1987858v1	228
GCA_019878605.1_ASM1987860v1	228
GCA_021096925.1_PDT001188903.1	228
GCA_021097065.1_PDT001188796.1	228
GCA_018921905.1_PDT001071461.1	229
GCA_019228905.1_PDT001089165.1	229
GCA_019230225.1_PDT001089044.1	229
GCA_019660925.1_ASM1966092v1	229
GCA_019878625.1_ASM1987862v1	229
GCA_019878645.1_ASM1987864v1	229
GCA_020677165.1_PDT001164090.1	229
GCA_021031465.1_PDT001188916.1	229
GCA_021342635.1_ASM2134263v1	229
GCA_019729555.1_PDT001114972.1	230
GCA_019878265.1_ASM1987826v1	230
GCA_019878385.1_ASM1987838v1	230
GCA_019878405.1_ASM1987840v1	230
GCA_019878425.1_ASM1987842v1	230
GCA_019878565.1_ASM1987856v1	230
GCA_020089805.1_ASM2008980v1	230
GCA_020418355.1_ASM2041835v1	230
GCA_021035165.1_PDT001188838.1	230
GCA_021094965.1_PDT001189099.1	230
GCA_019659865.1_ASM1965986v1	231
GCA_019660785.1_ASM1966078v1	231
GCA_021031495.1_PDT001188911.1	231
GCA_019054145.1_ASM1905414v1	232
GCA_019878545.1_ASM1987854v1	232
GCA_019895155.1_PDT001124977.1	232
GCA_019895715.1_PDT001124976.1	232
GCA_019926335.1_ASM1992633v1	232
GCA_020168375.1_ASM2016837v1	232
GCA_019443365.1_ASM1944336v1	234
GCA_020089785.1_ASM2008978v1	234
GCA_021035105.1_PDT001188865.1	234
GCA_019054375.1_ASM1905437v1	235
GCA_019054535.1_ASM1905453v1	235
GCA_019054575.1_ASM1905457v1	235
GCA_019660545.1_ASM1966054v1	235
GCA_019720795.1_ASM1972079v1	235
GCA_019217025.1_PDT001089176.1	236
GCA_019460065.1_ASM1946006v1	236
GCA_019460105.1_ASM1946010v1	236
GCA_019054415.1_ASM1905441v1	237
GCA_019753815.1_ASM1975381v1	237
GCA_019926645.1_ASM1992664v1	237
GCA_021342735.1_ASM2134273v1	238
GCA_021343015.1_ASM2134301v1	238
GCA_019721135.1_ASM1972113v1	241
GCA_019926465.1_ASM1992646v1	241
GCA_019878235.1_ASM1987823v1	242
GCA_021089875.1_ASM2108987v1	242
GCA_019878345.1_ASM1987834v1	243
GCA_017728335.1_PDT000987046.1	247
GCA_018072465.1_PDT001008092.1	247
GCA_017728355.1_PDT000987048.1	248
GCA_018072685.1_PDT001008056.1	248
GCA_018072785.1_PDT001008027.1	248
GCA_017902975.1_PDT001003063.1	249
GCA_018072305.1_PDT001008117.1	249
GCA_018098045.1_PDT001008151.1	249
GCA_018098945.1_PDT001008128.1	249
GCA_017901435.1_PDT001003333.1	250
GCA_017901695.1_PDT001003295.1	250
GCA_017902375.1_PDT001003189.1	250
GCA_017902455.1_PDT001003188.1	250
GCA_017903215.1_PDT001003102.1	250
GCA_018072285.1_PDT001008119.1	250
GCA_018072505.1_PDT001008074.1	250
GCA_017598885.1_ASM1759888v1	251
GCA_017901235.1_PDT001003343.1	251
GCA_017902655.1_PDT001003152.1	251
GCA_017902715.1_PDT001003139.1	251
GCA_018072385.1_PDT001008107.1	251
GCA_018072585.1_PDT001008066.1	251
GCA_018072805.1_PDT001008033.1	251
GCA_017728375.1_PDT000987033.1	252
GCA_017901475.1_PDT001003308.1	252
GCA_017902065.1_PDT001003245.1	252
GCA_017902935.1_PDT001003058.1	252
GCA_017901315.1_PDT001003342.1	254
GCA_017902515.1_PDT001003184.1	254
GCA_017729015.1_PDT000986942.1	255
GCA_017729055.1_PDT000986941.1	255
GCA_017729155.1_PDT000986828.1	258
GCA_018884065.1_ASM1888406v1	258
GCA_018224145.1_ASM1822414v1	259
GCA_018224805.1_ASM1822480v1	259
GCA_018456505.1_ASM1845650v1	259
GCA_018456805.1_ASM1845680v1	259
GCA_018456815.1_ASM1845681v1	259
GCA_017902015.1_PDT001003254.1	260
GCA_018072885.1_PDT001008020.1	260
GCA_018095065.1_ASM1809506v1	260
GCA_018224165.1_ASM1822416v1	260
GCA_017728975.1_PDT000986948.1	262
GCA_018224095.1_ASM1822409v1	262
GCA_018456745.1_ASM1845674v1	262
GCA_017903035.1_PDT001003041.1	264
GCA_018072725.1_PDT001008044.1	264
GCA_018075185.1_PDT001007731.1	264
GCA_018224245.1_ASM1822424v1	264
GCA_017902295.1_PDT001003205.1	265
GCA_017902315.1_PDT001003204.1	265
GCA_017902915.1_PDT001003084.1	265
GCA_018072845.1_PDT001008022.1	265
GCA_015245435.1_PDT000879535.1	266
GCA_017902795.1_PDT001003117.1	266
GCA_018602655.1_PDT001049222.1	267
GCA_016676315.1_PDT000934339.1	268
GCA_017902335.1_PDT001003224.1	270
GCA_018224765.1_ASM1822476v1	270
GCA_015244725.1_PDT000879488.1	271
GCA_015245585.1_PDT000879573.1	271
GCA_017896555.1_ASM1789655v1	271
GCA_017733215.1_PDT000986554.1	272
GCA_018224205.1_ASM1822420v1	272
GCA_015245475.1_PDT000879499.1	273
GCA_017143575.1_PDT000947581.1	273
GCA_014494925.1_ASM1449492v1	274
GCA_014495405.1_ASM1449540v1	274
GCA_015245335.1_PDT000879507.1	274
GCA_014495455.1_ASM1449545v1	275
GCA_015246355.1_PDT000879504.1	275
GCA_016803855.1_ASM1680385v1	275
GCA_015000685.1_PDT000868675.1	276
GCA_015244805.1_PDT000879476.1	276
GCA_017135465.1_PDT000948672.1	278
GCA_016572735.1_PDT000928912.1	279
GCA_016572735.2_PDT000928912.3	279
GCA_022123645.1_PDT001244496.1	279
GCA_015959085.1_PDT000893879.1	281
GCA_016572605.1_PDT000928913.1	281
GCA_016572605.2_PDT000928913.3	281
GCA_015283145.1_PDT000882064.1	282
GCA_017134935.1_PDT000948681.1	282
GCA_017582305.1_ASM1758230v1	283
GCA_017582355.1_ASM1758235v1	283
GCA_017838155.1_ASM1783815v1	283
GCA_015000905.1_PDT000868620.1	285
GCA_015621785.1_PDT000893754.1	286
GCA_015284515.1_PDT000882019.1	303
GCA_015283945.1_PDT000882035.1	304
GCA_015283285.1_PDT000882063.1	306
GCA_015284595.1_PDT000882024.1	313
GCA_021035085.1_PDT001188864.1	338
GCA_014117625.1_ASM1411762v1	347
GCA_014117725.1_ASM1411772v1	351
GCA_014117725.2_ASM1411772v2	351
GCA_013025775.1_PDT000427068.1	386
GCA_013345065.1_ASM1334506v1	386
GCA_013077995.1_PDT000181727.2	390
GCA_013347035.1_ASM1334703v1	400
GCA_013015685.1_PDT000427798.1	449
GCA_012453065.1_PDT000589812.1	452
GCA_013007135.1_PDT000445978.1	452
GCA_013011785.1_PDT000432056.1	452
GCA_013007275.1_PDT000445960.1	453
GCA_012672535.1_PDT000136089.2	454
GCA_013007215.1_PDT000445962.1	454
GCA_013012545.1_PDT000431870.1	454
GCA_012452325.1_PDT000590044.1	455
GCA_012404905.1_PDT000589875.1	456
GCA_012433995.1_PDT000589773.1	456
GCA_012433895.1_PDT000590080.1	457
GCA_013007075.1_PDT000445987.1	457
GCA_012452925.1_PDT000589858.1	458
GCA_013012205.1_PDT000431891.1	458
GCA_012482035.1_PDT000589860.1	459
GCA_012672505.1_PDT000136083.2	459
GCA_013011745.1_PDT000432058.1	459
GCA_012452965.1_PDT000589859.1	461
GCA_012490505.1_PDT000190949.2	462
GCA_012983355.1_PDT000618831.1	462
GCA_012452165.1_PDT000590005.1	467
GCA_012453255.1_PDT000589790.1	468
GCA_013017205.1_PDT000427612.1	468
GCA_012914085.1_PDT000725240.1	475
GCA_011291795.1_ASM1129179v1	484
GCA_011029785.1_ASM1102978v1	487
GCA_011029715.1_ASM1102971v1	490
GCA_011029985.1_ASM1102998v1	491
GCA_009907825.1_ASM990782v1	493
GCA_009907965.1_ASM990796v1	494
GCA_010365545.1_ASM1036554v1	495
GCA_008312855.1_ASM831285v1	502
GCA_010365465.1_ASM1036546v1	502
GCA_011029735.1_ASM1102973v1	502
GCA_012117995.1_PDT000426885.1	502
GCA_022961055.1_PDT001284121.1	505
GCA_004803005.1_ASM480300v1	506
GCA_022558785.1_ASM2255878v1	506
GCA_023273355.1_ASM2327335v1	506
GCA_022558705.1_ASM2255870v1	507
GCA_022558765.1_ASM2255876v1	507
GCA_023038075.1_PDT001288476.1	508
GCA_022015565.1_ASM2201556v1	509
GCA_022877605.1_PDT001280829.1	511
GCA_022878045.1_PDT001280798.1	511
GCA_004803305.1_ASM480330v1	513
GCA_021916615.1_ASM2191661v1	515
GCA_022558665.1_ASM2255866v1	517
GCA_022444245.1_PDT001257351.1	519
GCA_021917745.1_PDT001216061.1	522
GCA_005869945.1_ASM586994v1	526
GCA_005930685.1_ASM593068v1	526
GCA_022446745.1_PDT001257383.1	526
GCA_005671355.1_ASM567135v1	529
GCA_021892235.1_ASM2189223v1	530
GCA_023351255.1_PDT001306638.1	532
GCA_021371455.1_PDT001216503.1	536
GCA_021369795.1_PDT001216505.1	537
GCA_021369835.1_PDT001216499.1	538
GCA_002803905.1_ASM280390v1	539
GCA_021492745.2_PDT001223571.3	549
GCA_021911735.1_PDT001216059.1	549
GCA_021343415.1_ASM2134341v1	553
GCA_021343075.1_ASM2134307v1	559
GCA_900497095.1_ASM90049709v1	561
GCA_021343335.1_ASM2134333v1	569
GCA_023343635.1_PDT001306215.1	572
GCA_020564875.1_ASM2056487v1	573
GCA_023059575.1_ASM2305957v1	574
GCA_023338955.1_PDT001306342.1	574
GCA_023341415.1_PDT001306194.1	574
GCA_020540945.1_ASM2054094v1	578
GCA_023342675.1_PDT001306329.1	578
GCA_023341435.1_PDT001306200.1	579
GCA_022542375.1_ASM2254237v1	580
GCA_023342855.1_PDT001306240.1	580
GCA_019926445.1_ASM1992644v1	582
GCA_022162905.1_PDT001243233.1	582
GCA_023339675.1_PDT001306336.1	582
GCA_019216385.1_PDT001089034.1	586
GCA_020018175.1_PDT001131218.1	586
GCA_022546115.1_ASM2254611v1	586
GCA_019228745.1_PDT001089178.1	591
GCA_022696525.1_ASM2269652v1	593
GCA_022696445.1_ASM2269644v1	594
GCA_022697235.1_ASM2269723v1	594
GCA_022697915.1_ASM2269791v1	594
GCA_022698695.1_ASM2269869v1	595
GCA_023055965.1_PDT001290490.1	599
GCA_022696665.1_ASM2269666v1	600
GCA_021031445.1_PDT001188991.1	605
GCA_022124585.1_PDT001244326.1	606
GCA_021033685.1_PDT001188909.1	607
GCA_021417385.1_PDT001218333.1	607
GCA_021857505.1_PDT001236263.1	607
GCA_900604075.1_E3669	608
GCA_019229725.1_PDT001089101.1	611
GCA_021582595.1_PDT001230013.1	613
GCA_021108645.1_ASM2110864v1	614
GCA_021109035.1_ASM2110903v1	615
GCA_021109165.1_ASM2110916v1	615
GCA_900087705.1_RL465	617
GCA_900088105.2_ASM90008810v2	617
GCA_021704775.1_PDT001231872.1	618
GCA_021581355.1_PDT001230049.1	619
GCA_004804095.1_ASM480409v1	620
GCA_021417045.1_ASM2141704v1	620
GCA_021229355.1_ASM2122935v1	621
GCA_021417055.1_ASM2141705v1	622
GCA_021418225.1_PDT001218236.1	628
GCA_021087885.1_PDT001197533.1	629
GCA_902707995.2_H1-001-0154-T-K.v2	630
GCA_022968115.1_ASM2296811v1	631
GCA_023098375.1_ASM2309837v1	632
GCA_021085525.1_PDT001197657.1	635
GCA_021416305.1_ASM2141630v1	635
GCA_021543235.1_PDT001227579.1	638
GCA_902807085.1_PBIO1941	638
GCA_902807205.1_PBIO1940	638
GCA_907163555.1_PBIO289	643
GCA_907163595.1_PBIO288	643
GCA_907163585.1_PBIO290	644
GCA_017728415.1_PDT000987011.1	647
GCA_018456705.1_ASM1845670v1	647
GCA_022152265.1_PDT001243928.1	648
GCA_022903375.1_PDT001279549.1	649
GCA_023098925.1_ASM2309892v1	649
GCA_017897075.1_ASM1789707v1	650
GCA_022903235.1_PDT001279557.1	650
GCA_017902115.1_PDT001003246.1	651
GCA_019878775.1_ASM1987877v1	652
GCA_019076345.1_PDT001079521.1	654
GCA_019215165.1_PDT001089210.1	655
GCA_019078445.1_PDT001079518.1	660
GCA_022527185.1_PDT001260687.1	668
GCA_022518865.1_PDT001259500.1	669
GCA_022519885.1_PDT001259412.1	670
GCA_022523725.1_PDT001260641.1	670
GCA_022524125.1_PDT001260356.1	670
GCA_022534175.1_PDT001259463.1	670
GCA_022534555.1_PDT001259414.1	670
GCA_022520945.1_PDT001259309.1	672
GCA_022526965.1_PDT001260778.1	672
GCA_022527145.1_PDT001260711.1	672
GCA_017036475.1_PDT000954494.1	673
GCA_002246205.1_ASM224620v1	674
GCA_018627195.1_PDT001056458.1	676
GCA_021454205.1_PDT001221448.1	677
GCA_021541795.1_PDT001227838.1	679
GCA_021697225.1_ASM2169722v1	679
GCA_021416925.1_ASM2141692v1	682
GCA_021447885.1_PDT001221443.1	682
GCA_021860565.1_PDT001236456.1	682
GCA_015959625.1_PDT000892644.1	687
GCA_015959625.2_PDT000892644.3	687
GCA_021469205.1_PDT001222237.1	687
GCA_021472425.1_PDT001222227.1	687
GCA_002164975.2_ASM216497v2	695
GCA_021167515.1_ASM2116751v1	698
GCA_019228085.1_PDT001089244.1	699
GCA_002155775.1_ASM215577v1	702
GCA_021035145.1_PDT001188870.1	706
GCA_021038405.1_PDT001188871.1	706
GCA_021311655.1_ASM2131165v1	706
GCA_021941335.1_PDT001237712.1	706
GCA_021941295.1_PDT001237727.1	707
GCA_014495555.1_ASM1449555v1	715
GCA_014495305.1_ASM1449530v1	719
GCA_018586505.1_PDT001049221.1	723
GCA_020679765.3_PDT001164248.4	723
GCA_023098945.1_ASM2309894v1	724
GCA_021034925.1_PDT001188931.1	730
GCA_019217085.1_PDT001089001.1	740
GCA_014777935.1_PDT000848614.1	775
GCA_021109945.1_ASM2110994v1	778
GCA_021109995.1_ASM2110999v1	778
GCA_017135175.1_PDT000948675.1	783
GCA_021467465.1_PDT001222388.1	784
GCA_900603405.1_97.04	787
GCA_020514875.1_ASM2051487v1	796
GCA_018585125.1_PDT001049219.1	803
GCA_019448135.1_ASM1944813v1	805
GCA_017902955.1_PDT001003072.1	806
GCA_021153825.1_PDT001201249.1	807
GCA_006537505.3_ASM653750v3	808
GCA_017981505.1_PDT001006070.1	809
GCA_017895965.1_PDT001002482.1	813
GCA_022697765.1_ASM2269776v1	813
GCA_017820935.1_PDT001000740.1	814
GCA_017902155.1_PDT001003240.1	814
GCA_018075285.1_ASM1807528v1	816
GCA_019201935.1_ASM1920193v1	819
GCA_019282875.1_ASM1928287v1	819
GCA_017055215.1_PDT000953262.1	821
GCA_017134475.1_PDT000948708.1	821
GCA_016758315.1_ASM1675831v1	824
GCA_017053455.1_PDT000953377.1	825
GCA_018961635.1_PDT001072339.1	825
GCA_023243595.1_ASM2324359v1	826
GCA_016118895.1_PDT000916957.1	831
GCA_900603375.1_96.73	831
GCA_020542185.1_PDT001158147.2	834
GCA_021940595.1_PDT001237719.1	835
GCA_015289945.1_PDT000881401.1	836
GCA_019355475.1_ASM1935547v1	837
GCA_015290405.1_PDT000881495.1	839
GCA_016697665.1_PDT000937464.1	839
GCA_016859865.1_ASM1685986v1	839
GCA_001463385.1_ASM146338v1	840
GCA_019002725.1_PDT001075590.1	841
GCA_017036515.1_PDT000954495.1	843
GCA_019002005.1_PDT001075523.1	843
GCA_019003065.1_PDT001075615.1	845
GCA_019001945.1_PDT001075612.1	846
GCA_019003315.1_PDT001075613.1	846
GCA_019151565.1_PDT001083486.1	846
GCA_019151705.1_PDT001083483.1	847
GCA_016990455.1_PDT000967493.1	849
GCA_019001405.1_PDT001075451.1	849
GCA_019001585.1_PDT001075508.1	849
GCA_019002685.1_PDT001075595.1	850
GCA_016811195.1_ASM1681119v1	853
GCA_017121955.1_PDT000949850.1	855
GCA_016388185.1_ASM1638818v1	861
GCA_016465075.1_PDT000927420.1	861
GCA_019003265.1_PDT001075617.1	867
GCA_015712585.1_ASM1571258v1	868
GCA_014926175.1_ASM1492617v1	869
GCA_022444185.1_PDT001257355.1	870
GCA_023099205.1_ASM2309920v1	872
GCA_014857845.1_ASM1485784v1	873
GCA_018261555.1_PDT001018085.1	874
GCA_021704635.1_PDT001231880.1	876
GCA_014823615.1_PDT000849830.1	879
GCA_018260195.1_PDT001018084.1	879
GCA_018567725.1_PDT001039833.1	879
GCA_014857785.1_ASM1485778v1	880
GCA_018550585.1_PDT001041545.1	888
GCA_021429245.1_PDT001218253.1	888
GCA_022975335.1_ASM2297533v1	888
GCA_022975355.1_ASM2297535v1	888
GCA_022156425.1_PDT001243935.1	891
GCA_015283225.1_PDT000882058.1	893
GCA_023099765.1_ASM2309976v1	893
GCA_023099785.1_ASM2309978v1	894
GCA_015284215.1_PDT000882011.1	897
GCA_023099915.1_ASM2309991v1	905
GCA_019468445.1_PDT001104585.1	912
GCA_022218125.1_PDT001248826.1	939
GCA_018568105.1_PDT001039653.1	945
GCA_023098545.1_ASM2309854v1	945
GCA_022160085.1_PDT001243558.1	952
GCA_021544585.1_PDT001227313.1	957
GCA_022159845.1_PDT001243578.1	959
GCA_929614515.1_cpe092	959
GCA_021447825.1_PDT001221447.1	961
GCA_021448585.1_PDT001221439.1	961
GCA_021452685.1_PDT001221465.1	961
GCA_021454145.1_PDT001221446.1	961
GCA_929618255.1_cpe091	961
GCA_021448665.1_PDT001221435.1	964
GCA_021454185.1_PDT001221450.1	964
GCA_021452635.1_PDT001221467.1	966
GCA_022146105.1_PDT001244684.1	968
GCA_021448525.1_PDT001221442.1	969
GCA_022126585.1_PDT001245150.1	969
GCA_023038375.1_PDT001288458.1	969
GCA_022101475.1_PDT001244826.1	970
GCA_022136005.1_PDT001244984.1	971
GCA_022559025.1_ASM2255902v1	971
GCA_018100185.1_PDT001008133.1	972
GCA_023130375.1_ASM2313037v1	974
GCA_022115635.1_PDT001244226.1	976
GCA_022501685.1_PDT001261496.1	979
GCA_022558985.1_ASM2255898v1	983
GCA_023043775.1_PDT001288105.1	985
GCA_017780565.1_PDT000998071.1	995
GCA_017171855.1_PDT000946469.1	997
GCA_019374355.1_ASM1937435v1	998
GCA_903980565.1_BDX15	1000
GCA_903976445.1_R1B3E4	1002
GCA_021545745.1_PDT001227508.1	1005
GCA_016859805.1_ASM1685980v1	1007
GCA_016760415.1_ASM1676041v1	1010
GCA_016760455.1_ASM1676045v1	1010
GCA_016760465.1_ASM1676046v1	1010
GCA_907163695.1_PBIO297	1017
GCA_907163845.1_PBIO332	1017
GCA_907163895.1_PBIO325	1017
GCA_907163955.1_PBIO351	1017
GCA_900166845.1_Isolate_21	1019
GCA_022115315.1_PDT001244824.1	1020
GCA_022102215.1_PDT001243642.1	1021
GCA_022444365.1_PDT001257376.1	1021
GCA_022125865.1_PDT001244887.1	1022
GCA_016990715.1_PDT000967501.1	1023
GCA_022759825.1_ASM2275982v1	1028
GCA_022759845.1_ASM2275984v1	1028
GCA_022759865.1_ASM2275986v1	1028
GCA_022759885.1_ASM2275988v1	1028
GCA_022759905.1_ASM2275990v1	1028
GCA_022504625.1_PDT001261539.1	1029
GCA_022505825.1_PDT001261550.1	1029
GCA_023071335.1_PDT001291270.1	1031
GCA_019202235.1_ASM1920223v1	1032
GCA_022111895.1_PDT001245357.1	1041
GCA_022160505.1_PDT001243528.1	1042
GCA_022475395.1_PDT001257972.1	1042
GCA_022548395.1_ASM2254839v1	1043
GCA_017116095.1_PDT000950088.1	1045
GCA_017050615.1_PDT000953494.1	1049
GCA_021088185.1_PDT001197521.1	1052
GCA_017171475.1_PDT000946560.1	1053
GCA_017814715.1_ASM1781471v1	1053
GCA_017910055.1_PDT001002463.1	1053
GCA_017813455.1_ASM1781345v1	1054
GCA_016696005.1_PDT000937707.1	1059
GCA_015285805.1_PDT000881752.1	1061
GCA_015697005.1_PDT000899565.1	1062
GCA_015884385.1_PDT000899451.1	1062
GCA_021418325.1_PDT001218234.1	1062
GCA_021751825.1_PDT001233367.1	1062
GCA_015887945.1_PDT000899161.1	1063
GCA_015888265.1_PDT000899135.1	1064
GCA_016413805.1_PDT000899134.1	1066
GCA_014827215.1_PDT000850911.1	1067
GCA_014751785.1_PDT000845242.1	1068
GCA_014845055.1_PDT000850910.1	1068
GCA_014857885.1_ASM1485788v1	1068
GCA_015623645.1_PDT000893562.1	1070
GCA_015283745.1_PDT000882050.1	1075
GCA_021541695.1_PDT001227861.1	1080
GCA_014821285.1_PDT000849855.1	1082
GCA_016655145.1_PDT000937150.1	1083
GCA_016657545.1_PDT000937061.1	1083
GCA_015283565.1_PDT000882056.1	1084
GCA_016655005.1_PDT000937145.1	1084
GCA_016655245.1_PDT000937073.1	1084
GCA_016693915.1_PDT000937079.1	1086
GCA_015283965.1_PDT000882040.1	1088
GCA_016465295.1_PDT000927418.1	1091
GCA_021167475.1_ASM2116747v1	1091
GCA_014526475.1_ASM1452647v1	1095
GCA_016465055.1_PDT000927419.1	1097
GCA_016432805.1_ASM1643280v1	1100
GCA_015285745.1_PDT000881746.1	1105
GCA_910572485.1_F1T3-S10	1107
GCA_016465035.1_PDT000927421.1	1109
GCA_017902535.1_PDT001003167.1	1110
GCA_014903715.1_ASM1490371v1	1111
GCA_019851045.1_PDT001121355.1	1117
GCA_907172425.1_F1T2-S12	1121
GCA_014680945.1_PDT000435282.1	1126
GCA_014718615.1_PDT000843591.1	1127
GCA_015283605.1_PDT000882068.1	1128
GCA_022014695.1_ASM2201469v1	1162
GCA_015687355.1_ASM1568735v1	1164
GCA_017049895.1_PDT000953550.1	1182
GCA_016387275.1_ASM1638727v1	1184
GCA_021273345.1_PDT001210618.1	1193
GCA_021096125.1_PDT001188998.1	1196
GCA_014484435.1_PDT000828934.1	1197
GCA_021035185.1_PDT001188842.1	1201
GCA_021095485.1_PDT001189040.1	1201
GCA_021096545.1_PDT001188976.1	1201
GCA_014469855.1_PDT000828798.1	1202
GCA_021038065.1_PDT001188877.1	1202
GCA_021096825.1_PDT001188924.1	1202
GCA_021038005.1_PDT001189036.1	1203
GCA_014472355.1_PDT000828991.1	1209
GCA_014471195.1_PDT000828846.1	1210
GCA_014467355.1_PDT000828990.1	1211
GCA_018194255.1_PDT001015028.1	1211
GCA_018591495.1_PDT001049318.1	1211
GCA_014467315.1_PDT000828989.1	1212
GCA_014216395.1_ASM1421639v1	1213
GCA_014469055.1_PDT000828901.1	1222
GCA_014216355.1_ASM1421635v1	1224
GCA_021031615.1_PDT001188881.1	1224
GCA_021031635.1_PDT001188889.1	1224
GCA_007655295.1_ASM765529v1	1258
GCA_009761715.1_ASM976171v1	1258
GCA_019725335.1_PDT001114981.1	1271
GCA_020678145.1_PDT001164004.1	1271
GCA_020515355.1_ASM2051535v1	1274
GCA_019724975.1_PDT001114916.1	1277
GCA_019434375.1_ASM1943437v1	1279
GCA_005869925.1_ASM586992v1	1284
GCA_019202135.1_ASM1920213v1	1285
GCA_019202145.1_ASM1920214v1	1288
GCA_019202185.1_ASM1920218v1	1289
GCA_019230405.1_PDT001089038.1	1294
GCA_019215725.1_PDT001089145.1	1299
GCA_017004315.1_PDT000966176.1	1306
GCA_004765745.1_ASM476574v1	1323
GCA_004088295.1_ASM408829v1	1328
GCA_021582015.1_PDT001230011.1	1333
GCA_018337535.1_PDT001023436.1	1340
GCA_019230165.1_PDT001089051.1	1347
GCA_019217205.1_PDT001089335.1	1349
GCA_018420775.1_ASM1842077v1	1355
GCA_021749205.1_PDT001234238.1	1357
GCA_013077705.1_PDT000181788.2	1359
GCA_013716305.1_PDT000766470.1	1368
GCA_012982355.1_PDT000618972.1	1370
GCA_013775585.1_PDT000753825.1	1373
GCA_012509175.1_PDT000589975.1	1376
GCA_012984175.1_PDT000618738.1	1376
GCA_012982635.1_PDT000618900.1	1377
GCA_019215965.1_PDT001089121.1	1377
GCA_013044745.1_PDT000409029.1	1378
GCA_012873335.1_PDT000713393.1	1381
GCA_012981615.1_PDT000618956.1	1382
GCA_013716375.1_PDT000766461.1	1382
GCA_018118025.1_PDT001010090.1	1382
GCA_014712535.1_ASM1471253v1	1386
GCA_018589765.1_PDT001049220.1	1386
GCA_012657755.1_PDT000673520.1	1396
GCA_013793665.1_PDT000750093.1	1397
GCA_021646645.1_ASM2164664v1	1399
GCA_022122705.1_PDT001245445.1	1403
GCA_014048105.1_PDT000799984.1	1404
GCA_017742405.1_ASM1774240v1	1404
GCA_017779785.1_PDT000978947.1	1404
GCA_014484175.1_PDT000828986.1	1405
GCA_014047945.1_PDT000799986.1	1406
GCA_021229715.1_ASM2122971v1	1411
GCA_014048065.1_PDT000799983.1	1412
GCA_014469635.1_PDT000828987.1	1413
GCA_018456585.1_ASM1845658v1	1413
GCA_012459965.1_PDT000615880.1	1416
GCA_014329955.1_ASM1432995v1	1420
GCA_018095195.1_ASM1809519v1	1422
GCA_021458665.1_PDT001221832.1	1424
GCA_021459065.1_PDT001221830.1	1424
GCA_021459105.1_PDT001221829.1	1424
GCA_021459145.1_PDT001221828.1	1424
GCA_012502815.1_PDT000181730.2	1426
GCA_012300665.1_PDT000536610.1	1428
GCA_012181125.1_PDT000466083.1	1432
GCA_018117945.1_PDT001010077.1	1435
GCA_021438985.1_PDT001220510.1	1436
GCA_017738895.1_PDT000985551.1	1441
GCA_017729175.1_PDT000986827.1	1442
GCA_009707915.1_ASM970791v1	1447
GCA_014467715.1_PDT000828937.1	1463
GCA_014468055.1_PDT000828936.1	1463
GCA_014468875.1_PDT000828849.1	1463
GCA_014481815.1_PDT000828967.1	1464
GCA_014470355.1_PDT000828969.1	1467
GCA_014470725.1_PDT000828968.1	1467
GCA_014481635.1_PDT000828971.1	1467
GCA_014467375.1_PDT000828970.1	1469
GCA_014471075.1_PDT000828958.1	1469
GCA_014471095.1_PDT000828961.1	1470
GCA_016761375.1_ASM1676137v1	1470
GCA_016761415.1_ASM1676141v1	1470
GCA_014470815.1_PDT000828964.1	1471
GCA_014467735.1_PDT000828963.1	1472
GCA_017143255.1_PDT000947587.1	1472
GCA_014468515.1_PDT000828972.1	1473
GCA_014472175.1_PDT000828959.1	1473
GCA_006376625.1_ASM637662v1	1476
GCA_014762045.1_PDT000845204.1	1495
GCA_004026115.1_ASM402611v1	1499
GCA_004116815.1_ASM411681v1	1505
GCA_016445325.1_PDT000925122.1	1511
GCA_015930045.1_PDT000897736.1	1518
GCA_015621765.1_PDT000893782.1	1522
GCA_016445185.1_PDT000924966.1	1524
GCA_015624535.1_PDT000893488.1	1528
GCA_014893005.1_ASM1489300v1	1543
GCA_014895095.1_ASM1489509v1	1543
GCA_014683325.1_PDT000435189.1	1552
GCA_022983755.1_PDT001286597.1	1552
GCA_014775535.1_PDT000848494.1	1556
GCA_017731695.1_PDT000986726.1	1565
GCA_017731875.1_PDT000986717.1	1565
GCA_017731895.1_PDT000986718.1	1565
GCA_017731975.1_PDT000986713.1	1565
GCA_017730975.1_PDT000986760.1	1566
GCA_017731835.1_PDT000986721.1	1567
GCA_017731885.1_PDT000986719.1	1567
GCA_017781865.1_PDT000978265.1	1568
GCA_017909815.1_PDT001002488.1	1576
GCA_016810115.1_ASM1681011v1	1578
GCA_017909675.1_PDT001002510.1	1578
GCA_017899155.1_PDT001002477.1	1586
GCA_018111385.1_PDT001009514.1	1590
GCA_013605465.1_ASM1360546v1	1593
GCA_013041165.1_PDT000411014.1	1595
GCA_014089165.1_PDT000803231.1	1595
GCA_014079085.1_PDT000802785.1	1598
GCA_013173445.1_ASM1317344v1	1610
GCA_014117745.1_ASM1411774v1	1621
GCA_014117745.2_ASM1411774v2	1621
GCA_015000725.1_PDT000868659.1	1646
GCA_013021265.1_PDT000651135.1	1657
GCA_014826015.1_ASM1482601v1	1659
GCA_012537455.1_PDT000615887.1	1666
GCA_012503215.1_PDT000615838.1	1668
GCA_013014305.1_PDT000430760.1	1670
GCA_015961245.1_PDT000892626.1	1671
GCA_015961245.2_PDT000892626.3	1671
GCA_012535635.1_PDT000616150.1	1673
GCA_014075815.1_PDT000802503.1	1674
GCA_014081985.1_PDT000802602.1	1675
GCA_014753155.1_PDT000845221.1	1681
GCA_012877095.1_PDT000713205.1	1683
GCA_012869415.1_PDT000713562.1	1689
GCA_015178225.1_PDT000850205.1	1689
GCA_015178245.1_PDT000850201.1	1689
GCA_015178305.1_PDT000850200.1	1689
GCA_015178365.1_PDT000850196.1	1689
GCA_015178385.1_PDT000850194.1	1689
GCA_015178425.1_PDT000850190.1	1689
GCA_015178265.1_PDT000850203.1	1690
GCA_015178285.1_PDT000850202.1	1690
GCA_015178325.1_PDT000850199.1	1690
GCA_015178405.1_PDT000850193.1	1690
GCA_012866195.1_PDT000713695.1	1693
GCA_013010825.1_PDT000434485.1	1693
GCA_014816485.1_PDT000850207.1	1694
GCA_014816545.1_PDT000850206.1	1694
GCA_014816565.1_PDT000850204.1	1694
GCA_014816625.1_PDT000850191.1	1694
GCA_014816685.1_PDT000850195.1	1694
GCA_014816705.1_PDT000850192.1	1694
GCA_014816725.1_PDT000850197.1	1694
GCA_014816745.1_PDT000850189.1	1694
GCA_014816805.1_PDT000850188.1	1694
GCA_014816825.1_PDT000850186.1	1694
GCA_014816875.1_PDT000850184.1	1694
GCA_014816965.1_PDT000850180.1	1694
GCA_014817215.1_PDT000850165.1	1694
GCA_014817325.1_PDT000850157.1	1694
GCA_014816785.1_PDT000850185.1	1695
GCA_014817305.1_PDT000850159.1	1695
GCA_014817345.1_PDT000850160.1	1695
GCA_013011065.1_PDT000434598.1	1696
GCA_013011285.1_PDT000434570.1	1696
GCA_014816425.1_PDT000850208.1	1696
GCA_014816445.1_PDT000850210.1	1696
GCA_014816925.1_PDT000850179.1	1696
GCA_014816985.1_PDT000850177.1	1696
GCA_014817065.1_PDT000850173.1	1696
GCA_014817285.1_PDT000850164.1	1696
GCA_013078225.1_PDT000181703.2	1697
GCA_014816945.1_PDT000850181.1	1697
GCA_014817005.1_PDT000850178.1	1697
GCA_014817045.1_PDT000850174.1	1697
GCA_014817405.1_PDT000850158.1	1697
GCA_014817445.1_PDT000850156.1	1697
GCA_014816525.1_PDT000850209.1	1698
GCA_014816765.1_PDT000850198.1	1698
GCA_014817025.1_PDT000850176.1	1698
GCA_014817145.1_PDT000850171.1	1698
GCA_014817185.1_PDT000850166.1	1698
GCA_014817205.1_PDT000850163.1	1698
GCA_014817245.1_PDT000850170.1	1698
GCA_014817385.1_PDT000850161.1	1698
GCA_014878395.1_ASM1487839v1	1698
GCA_014816865.1_PDT000850187.1	1699
GCA_014817085.1_PDT000850175.1	1699
GCA_014817165.1_PDT000850168.1	1699
GCA_014817365.1_PDT000850162.1	1699
GCA_014817465.1_PDT000850155.1	1699
GCA_013173605.1_ASM1317360v1	1700
GCA_014816845.1_PDT000850183.1	1700
GCA_014816905.1_PDT000850182.1	1700
GCA_014817115.1_PDT000850167.1	1700
GCA_015246125.1_PDT000879559.1	1700
GCA_014817105.1_PDT000850172.1	1701
GCA_014817265.1_PDT000850169.1	1702
GCA_014529305.1_ASM1452930v1	1703
GCA_013010785.1_PDT000434480.1	1707
GCA_012502315.1_PDT000181817.2	1719
GCA_013016955.1_PDT000427678.1	1730
GCA_002012005.1_ASM201200v1	1733
GCA_012313465.1_PDT000272538.2	1734
GCA_012054665.1_PDT000568645.1	1737
GCA_012054605.1_PDT000568677.1	1740
GCA_012919945.1_PDT000716823.1	1742
GCA_012642945.1_PDT000140747.2	1745
GCA_001282295.1_ASM128229v1	1748
GCA_001282375.1_ASM128237v1	1751
GCA_001282335.1_ASM128233v1	1755
GCA_013017355.1_PDT000427565.1	1761
GCA_006233275.1_ASM623327v1	1762
GCA_019980725.1_PDT001129701.1	1766
GCA_004768245.1_ASM476824v1	1769
GCA_004768315.1_ASM476831v1	1769
GCA_001282235.1_ASM128223v1	1771
GCA_018838435.1_PDT001066698.1	1771
GCA_014494555.1_ASM1449455v1	1774
GCA_012384195.1_PDT000246494.2	1777
GCA_019986045.1_PDT001129938.1	1777
GCA_001282225.1_ASM128222v1	1778
GCA_001282215.1_ASM128221v1	1781
GCA_012472715.1_PDT000616082.1	1783
GCA_004768185.1_ASM476818v1	1787
GCA_012593165.1_PDT000651991.1	1792
GCA_004768075.1_ASM476807v1	1795
GCA_004768155.1_ASM476815v1	1795
GCA_004767805.1_ASM476780v1	1797
GCA_004767885.1_ASM476788v1	1797
GCA_004768055.1_ASM476805v1	1797
GCA_004768085.1_ASM476808v1	1797
GCA_004767775.1_ASM476777v1	1798
GCA_004767655.1_ASM476765v1	1799
GCA_012672785.1_PDT000136070.2	1806
GCA_012468135.1_PDT000604277.1	1809
GCA_012875995.1_PDT000713265.1	1810
GCA_012707345.1_PDT000124856.2	1812
GCA_002809905.1_ASM280990v1	1821
GCA_004122445.1_ASM412244v1	1821
GCA_018357405.1_PDT001025640.1	1845
GCA_014494255.1_ASM1449425v1	1846
GCA_019366805.1_ASM1936680v1	1858
GCA_018162995.1_PDT001013209.1	1861
GCA_012903525.1_PDT000704918.1	1868
GCA_013012465.1_PDT000431880.1	1880
GCA_021171285.1_PDT001201442.1	1881
GCA_019373645.1_ASM1937364v1	1896
GCA_006337025.1_ASM633702v1	1902
GCA_018428975.1_ASM1842897v1	1907
GCA_012972905.1_PDT000730325.1	1913
GCA_019161735.1_PDT001083873.1	1920
GCA_012479175.1_PDT000615971.1	1942
GCA_017765365.1_PDT000980204.1	1958
GCA_006352185.1_ASM635218v1	1962
GCA_017730375.1_PDT000986776.1	1970
GCA_012535695.1_PDT000616098.1	1988
GCA_014494155.1_ASM1449415v1	1994
GCA_014493805.1_ASM1449380v1	2000
GCA_018566135.1_PDT001039873.1	2005
GCA_014494295.1_ASM1449429v1	2007
GCA_002223985.1_ASM222398v1	2018
GCA_009709915.1_ASM970991v1	2019
GCA_018013675.1_PDT001006234.1	2019
GCA_021448545.1_PDT001221440.1	2020
GCA_002216975.1_ASM221697v1	2032
GCA_001885555.1_ASM188555v1	2036
GCA_001616385.1_ASM161638v1	2043
GCA_001442495.1_ASM144249v1	2064
GCA_017760825.1_PDT000981947.1	2074
GCA_013000805.1_PDT000731935.1	2084
GCA_014080305.1_PDT000802749.1	2096
GCA_015673585.1_ASM1567358v1	2105
GCA_014484515.1_PDT000828929.1	2106
GCA_015676075.1_ASM1567607v1	2108
GCA_012502835.1_PDT000181704.2	2110
GCA_012502855.1_PDT000181710.2	2110
GCA_014481675.1_PDT000828966.1	2113
GCA_000987555.1_ASM98755v1	2115
GCA_014472575.1_PDT000828925.1	2115
GCA_014468255.1_PDT000828864.1	2116
GCA_014472095.1_PDT000828806.1	2116
GCA_014471255.1_PDT000828928.1	2118
GCA_014469715.1_PDT000828935.1	2121
GCA_014469175.1_PDT000828867.1	2125
GCA_013039685.1_PDT000417104.1	2132
GCA_014480875.1_PDT000829259.1	2139
GCA_013040225.1_PDT000415759.1	2148
GCA_012503075.1_PDT000181806.2	2156
GCA_014938345.1_PDT000862754.1	2158
GCA_014937545.1_PDT000863055.1	2162
GCA_014159655.1_PDT000807091.1	2163
GCA_014827675.1_PDT000850901.1	2166
GCA_016697485.1_PDT000937457.1	2169
GCA_014707795.1_PDT000843128.1	2179
GCA_014094615.1_PDT000803498.1	2196
GCA_013025185.1_PDT000427234.1	2242
GCA_012592205.1_PDT000673696.1	2277
GCA_013426075.1_ASM1342607v1	2280
GCA_013426095.1_ASM1342609v1	2281
GCA_012247045.1_PDT000290520.2	2285
GCA_012672685.1_PDT000136074.2	2332
GCA_013007255.1_PDT000445954.1	2337
GCA_004025155.1_ASM402515v1	2341
GCA_012981055.1_PDT000619077.1	2347
GCA_012981715.1_PDT000618952.1	2348
GCA_014103315.1_ASM1410331v1	2362
GCA_014079905.1_PDT000802831.1	2379
GCA_013079545.1_PDT000176221.2	2390
GCA_013081945.1_PDT000175939.2	2406
GCA_012442945.1_PDT000222826.2	2420
GCA_012977025.1_PDT000730899.1	2424
GCA_012984875.1_PDT000618721.1	2429
GCA_012453185.1_PDT000589799.1	2439
GCA_012977185.1_PDT000730896.1	2454
GCA_012977645.1_PDT000730891.1	2454
GCA_018254175.1_PDT001017901.1	2466
GCA_009913755.1_ASM991375v1	2467
GCA_009913765.1_ASM991376v1	2468
GCA_012979695.1_PDT000632226.1	2472
GCA_000987525.1_ASM98752v1	2479
GCA_013012325.1_PDT000431892.1	2485
GCA_009757205.1_ASM975720v1	2509
GCA_021859025.1_PDT001236240.1	2514
GCA_001462715.1_ASM146271v1	2523
GCA_012644425.1_PDT000673590.1	2528
GCA_001463645.1_ASM146364v1	2533
GCA_012459985.1_PDT000615827.1	2534
GCA_012672745.1_PDT000136078.2	2534
GCA_000987545.1_ASM98754v1	2545
GCA_014484215.1_PDT000828911.1	2571
GCA_012037435.1_ASM1203743v1	2602
GCA_008272715.1_ASM827271v1	2612
GCA_011045455.1_ASM1104545v1	2613
GCA_021452865.1_PDT001221391.1	2613
GCA_011029685.1_ASM1102968v1	2621
GCA_004103935.1_ASM410393v1	2627
GCA_008042015.2_ASM804201v2	2628
GCA_004024375.1_ASM402437v1	2630
GCA_006937215.1_ASM693721v1	2630
GCA_004522145.1_ASM452214v1	2637
GCA_002589795.1_ASM258979v1	2640
GCA_004309665.1_ASM430966v1	2642
GCA_006233445.1_ASM623344v1	2660
GCA_006352265.1_ASM635226v1	2670
GCA_005484365.1_ASM548436v1	2695
GCA_004566595.1_ASM456659v1	2760
GCA_004569745.1_ASM456974v1	2762
GCA_000692815.1_Esch_coli_UCI_53_V1	2767
GCA_004309695.1_ASM430969v1	2769
GCA_014271545.1_PDT000819642.1	2784
GCA_012351535.1_PDT000496894.1	2788
GCA_013038855.1_PDT000417152.1	2799
GCA_014329295.1_ASM1432929v1	2840
GCA_014329275.1_ASM1432927v1	2854
GCA_019230565.1_PDT001089015.1	2874
GCA_014133055.1_PDT000806234.1	2882
GCA_014154645.1_PDT000806329.1	2894
GCA_004100205.1_ASM410020v1	2910
GCA_013060985.1_PDT000359182.1	2962
GCA_013129315.1_PDT000732129.1	2981
GCA_014137405.1_PDT000806331.1	2987
GCA_014080085.1_PDT000802763.1	3004
GCA_013973845.1_PDT000799288.1	3021
GCA_013354805.1_ASM1335480v1	3024
GCA_013355385.1_ASM1335538v1	3024
GCA_013355735.1_ASM1335573v1	3024
GCA_014074505.1_PDT000802828.1	3028
GCA_018884465.1_ASM1888446v1	3046
GCA_013063505.1_PDT000354862.1	3049
GCA_001282345.1_ASM128234v1	3084
GCA_017910375.1_PDT001002431.1	3085
GCA_001282275.1_ASM128227v1	3103
GCA_012995165.1_PDT000565882.1	3103
GCA_001899625.1_ASM189962v1	3114
GCA_001894635.1_ASM189463v1	3129
GCA_001282195.1_ASM128219v1	3150
GCA_012852955.2_ASM1285295v2	3153
GCA_014105515.1_ASM1410551v1	3153
GCA_001282155.1_ASM128215v1	3155
GCA_013881755.1_PDT000517801.1	3179
GCA_012915185.1_PDT000722732.1	3189
GCA_012931305.1_ASM1293130v1	3191
GCA_012930835.1_ASM1293083v1	3204
GCA_013898935.1_ASM1389893v1	3217
GCA_013899205.1_ASM1389920v1	3217
GCA_012657995.1_PDT000672662.1	3239
GCA_012854115.1_PDT000714667.1	3240
GCA_012854095.1_PDT000714665.1	3241
GCA_018023875.1_PDT000951086.1	3258
GCA_012355275.2_ASM1235527v2	3308
GCA_012350925.1_PDT000498740.1	3310
GCA_001894125.1_ASM189412v1	3311
GCA_012439725.1_PDT000227136.2	3325
GCA_013850855.1_ASM1385085v1	3382
GCA_012378895.1_PDT000502998.1	3385
GCA_012443245.1_PDT000222775.2	3387
GCA_012379015.1_PDT000502997.1	3392
GCA_012378335.1_PDT000503005.1	3401
GCA_002510175.1_ASM251017v1	3406
GCA_012340475.1_PDT000486040.1	3434
GCA_012252785.1_PDT000468228.1	3444
GCA_012073085.1_PDT000394999.1	3464
GCA_002223735.1_ASM222373v1	3483
GCA_002249025.1_ASM224902v1	3484
GCA_002223465.1_ASM222346v1	3487
GCA_008326405.1_ASM832640v1	3491
GCA_012845685.2_ASM1284568v2	3493
GCA_002222955.1_ASM222295v1	3498
GCA_002222945.1_ASM222294v1	3502
GCA_002222905.1_ASM222290v1	3503
GCA_002222925.1_ASM222292v1	3503
GCA_002164865.2_ASM216486v2	3522
GCA_002155455.1_ASM215545v1	3544
GCA_002155535.1_ASM215553v1	3558
GCA_012069155.1_PDT000399207.1	3559
GCA_012377595.1_PDT000510052.1	3594
GCA_002223575.1_ASM222357v1	3632
GCA_002223655.1_ASM222365v1	3633
GCA_001615675.1_ASM161567v1	3638
GCA_003899415.1_PDT000386722.1	3678
GCA_012251125.1_PDT000468332.1	3722
GCA_003782585.1_PDT000395172.1	3746
GCA_001519575.1_ASM151957v1	3827
GCA_001637655.1_ASM163765v1	3837
GCA_002519755.1_ASM251975v1	3849
GCA_002456345.1_ASM245634v1	3892
GCA_002486495.1_ASM248649v1	3993
GCA_002484855.1_ASM248485v1	4013
GCA_002465405.1_ASM246540v1	4020
GCA_012439785.1_PDT000227105.2	4020
GCA_000987535.1_ASM98753v1	4078
GCA_002442095.1_ASM244209v1	4099
GCA_002468125.1_ASM246812v1	4210
GCA_002226545.1_ASM222654v1	4234
GCA_002166565.1_ASM216656v1	4326
GCA_002166535.1_ASM216653v1	4368
GCA_012737915.1_PDT000109309.2	4422
GCA_012738235.1_PDT000109310.2	4422
GCA_012738295.1_PDT000109326.2	4422
GCA_012738335.1_PDT000109314.2	4422
GCA_012738475.1_PDT000109312.2	4422
GCA_012320945.1_PDT000277148.2	4578
GCA_000488615.1_ASM48861v1	4633
GCA_001912085.1_ASM191208v1	4738
GCA_000804345.1_ASM80434v1	4781
GCA_012651625.1_PDT000672216.1	5196
GCA_903972785.1_005-005-c1	5860
GCA_903980105.1_BCH853	5862
GCA_902711345.2_H1-006-0022-L-R.v2	5866
GCA_023189935.1_PDT001296679.1	5896
GCA_002246815.1_ASM224681v1	5970
GCA_002217135.1_ASM221713v1	6002
GCA_000703925.1_ASM70392v1	6105
GCA_022550615.1_ASM2255061v1	6275
GCA_022550655.1_ASM2255065v1	6275
GCA_002248305.1_ASM224830v1	6297
GCA_002290415.1_ASM229041v1	6300
GCA_021541095.1_PDT001227890.1	6565
GCA_018160055.1_PDT001013432.1	7271
GCA_017064875.1_PDT000951700.1	7643
GCA_017756385.1_PDT000983803.1	7694
GCA_017756325.1_PDT000983805.1	7695
GCA_017756365.1_PDT000983802.1	7695
GCA_017756345.1_PDT000983804.1	7696
GCA_017001895.1_PDT000966304.1	7725
GCA_017731215.1_PDT000986747.1	7822
GCA_017731235.1_PDT000986746.1	7822
GCA_015286205.1_PDT000881646.1	7919
GCA_015392535.1_ASM1539253v1	7932
GCA_014823875.1_PDT000849820.1	8001
GCA_014821545.1_PDT000849879.1	8078
GCA_014329655.1_ASM1432965v1	9358
GCA_013071725.1_PDT000326069.1	10203
GCA_012918225.2_ASM1291822v2	10454
GCA_012871935.1_PDT000713462.1	10467
GCA_012868835.1_PDT000713603.1	10473
GCA_012918345.2_ASM1291834v2	10475
GCA_012890435.2_ASM1289043v2	10511
GCA_013085845.1_PDT000003804.3	10918
GCA_012387595.2_ASM1238759v2	10935
GCA_012265645.1_PDT000281776.2	10966
GCA_012296685.1_PDT000539058.1	10968
GCA_005040635.1_ASM504063v1	11357
GCA_004276775.1_PDT000395021.1	12260
GCA_000459935.1_Esch_coli_KOEGE_131_358a_V1	16416
GCA_000408225.1_Esch_coli_KTE221_V1	16841
GCA_000326425.1_Esch_coli_KTE163_V1	16960

## Sheet: DATASET S2
DATASET S2 Core-genome single nucleotide polymorphism (SNP) distance of E. coli ST410 isolates from this study and GenBank, using strain GYX208DH6-1 as a reference.
Accession number	SNP distance
GYX208DH6-1 (This study)	Reference
GYX208DH4E-2 (This study)	1
GYX208DH5-2 (This study)	739
GCA_018260215.1_PDT001018053.1	8
GCA_017900575.1_PDT001003418.1	9
GCA_018072345.1_PDT001008112.1	9
GCA_017728395.1_PDT000987014.1	11
GCA_017901375.1_PDT001003339.1	11
GCA_017901415.1_PDT001003319.1	11
GCA_017902135.1_PDT001003241.1	11
GCA_017902995.1_PDT001003049.1	11
GCA_018259935.1_PDT001018068.1	11
GCA_017901495.1_PDT001003307.1	12
GCA_017902595.1_PDT001003154.1	12
GCA_017902635.1_PDT001003147.1	12
GCA_017903195.1_PDT001003107.1	12
GCA_018072745.1_PDT001008045.1	12
GCA_017901835.1_PDT001003282.1	13
GCA_017902055.1_PDT001003244.1	13
GCA_017902425.1_PDT001003197.1	13
GCA_017902695.1_PDT001003135.1	13
GCA_017902895.1_PDT001003100.1	13
GCA_018072765.1_PDT001008043.1	13
GCA_019051635.1_ASM1905163v1	13
GCA_019053605.1_ASM1905360v1	13
GCA_021343665.1_ASM2134366v1	13
GCA_012482135.1_PDT000589866.1	14
GCA_013374255.1_ASM1337425v1	14
GCA_013374335.1_ASM1337433v1	14
GCA_017901855.1_PDT001003268.1	14
GCA_017902675.1_PDT001003142.1	14
GCA_018072705.1_PDT001008053.1	14
GCA_017901915.1_PDT001003272.1	15
GCA_018072445.1_PDT001008098.1	15
GCA_019051815.1_ASM1905181v1	15
GCA_017901715.1_PDT001003287.1	16
GCA_017901875.1_PDT001003271.1	16
GCA_017901935.1_PDT001003279.1	16
GCA_012289645.1_PDT000523066.1	17
GCA_019052095.1_ASM1905209v1	17
GCA_021369875.1_PDT001216533.1	17
GCA_013012145.1_PDT000431906.1	18
GCA_017900595.1_PDT001003417.1	18
GCA_019050795.1_ASM1905079v1	18
GCA_019051005.1_ASM1905100v1	18
GCA_019051115.1_ASM1905111v1	18
GCA_019228645.1_PDT001089189.1	18
GCA_019230385.1_PDT001089035.1	18
GCA_019926495.1_ASM1992649v1	18
GCA_021371395.1_PDT001216522.1	18
GCA_017901635.1_PDT001003291.1	19
GCA_017902835.1_PDT001003108.1	19
GCA_018072325.1_PDT001008115.1	19
GCA_019050495.1_ASM1905049v1	19
GCA_019050935.1_ASM1905093v1	19
GCA_019051295.1_ASM1905129v1	19
GCA_019051595.1_ASM1905159v1	19
GCA_019053135.1_ASM1905313v1	19
GCA_020616495.1_ASM2061649v1	19
GCA_014117635.1_ASM1411763v1	20
GCA_014117635.2_ASM1411763v2	20
GCA_017901215.1_PDT001003345.1	20
GCA_017901295.1_PDT001003344.1	20
GCA_017901675.1_PDT001003294.1	20
GCA_019050675.1_ASM1905067v1	20
GCA_019052205.1_ASM1905220v1	20
GCA_019052895.1_ASM1905289v1	20
GCA_022877425.1_PDT001280837.1	20
GCA_017901355.1_PDT001003340.1	21
GCA_017901395.1_PDT001003335.1	21
GCA_022359975.1_ASM2235997v1	21
GCA_022359985.1_ASM2235998v1	21
GCA_023059975.1_ASM2305997v1	22
GCA_012290025.1_PDT000523064.1	23
GCA_015643595.1_ASM1564359v1	23
GCA_017901275.1_PDT001003353.1	23
GCA_019230505.1_PDT001089027.1	23
GCA_019051315.1_ASM1905131v1	24
GCA_021751785.1_PDT001233368.1	25
GCA_004832725.1_ASM483272v1	26
GCA_015283675.1_PDT000882048.1	26
GCA_006536085.3_ASM653608v3	30
GCA_017683665.1_PDT000993018.1	30
GCA_014117655.1_ASM1411765v1	31
GCA_014117655.2_ASM1411765v2	31
GCA_023059995.1_ASM2305999v1	32
GCA_021538455.1_PDT001227240.1	46
GCA_004831015.1_ASM483101v1	52
GCA_005145995.1_ASM514599v1	52
GCA_005146175.1_ASM514617v1	52
GCA_023042435.1_PDT001288206.1	63
GCA_022505965.1_PDT001261477.1	65
GCA_021542435.1_PDT001227744.1	66
GCA_021542455.1_PDT001227743.1	66
GCA_021543535.1_PDT001227542.1	66
GCA_021544855.1_PDT001227281.1	66
GCA_021544975.1_PDT001227262.1	66
GCA_022100095.1_PDT001243982.1	66
GCA_022101555.1_PDT001244577.1	66
GCA_022101655.1_PDT001244359.1	66
GCA_022161025.1_PDT001243457.1	66
GCA_023043735.1_PDT001288107.1	66
GCA_023365055.1_PDT001307849.1	66
GCA_901733115.1_Escherichia_coli_MAD	66
GCA_021545475.1_PDT001227512.1	67
GCA_022099315.1_PDT001244410.1	67
GCA_022162125.1_PDT001243332.1	67
GCA_022162805.1_PDT001243256.1	67
GCA_022099795.1_PDT001245015.1	68
GCA_022122045.1_PDT001243390.1	68
GCA_022157265.1_PDT001243842.1	68
GCA_022106655.1_PDT001244758.1	69
GCA_022140445.1_PDT001244184.1	69
GCA_022160145.1_PDT001243544.1	69
GCA_929615225.1_cpe046	69
GCA_022099045.1_PDT001244908.1	70
GCA_022102075.1_PDT001243679.1	70
GCA_022118595.1_PDT001245092.1	70
GCA_022160025.1_PDT001243560.1	70
GCA_021543055.1_PDT001227633.1	71
GCA_021543165.1_PDT001227600.1	71
GCA_022101015.1_PDT001243828.1	71
GCA_022104015.1_PDT001243389.1	71
GCA_022126825.1_PDT001244279.1	71
GCA_022156485.1_PDT001243919.1	71
GCA_929606205.1_cpe041	71
GCA_021544495.1_PDT001227344.1	72
GCA_022139585.1_PDT001244570.1	72
GCA_022155025.1_PDT001243978.1	72
GCA_022162525.1_PDT001243317.1	72
GCA_022559065.1_ASM2255906v1	72
GCA_929606745.1_cpe098	72
GCA_929616965.1_cpe100	72
GCA_021542375.1_PDT001227756.1	74
GCA_021544355.1_PDT001227385.1	74
GCA_022100395.1_PDT001243926.1	74
GCA_929608915.1_cpe051	74
GCA_021542055.1_PDT001227798.1	75
GCA_021907145.1_PDT001216060.1	75
GCA_021868415.1_PDT001236679.1	76
GCA_021542535.1_PDT001227714.1	77
GCA_021416285.1_ASM2141628v1	79
GCA_021371495.1_PDT001216508.1	82
GCA_021416995.1_ASM2141699v1	83
GCA_022162545.1_PDT001243314.1	83
GCA_021542655.1_PDT001227696.1	84
GCA_023273345.1_ASM2327334v1	85
GCA_023102115.1_PDT001292899.1	87
GCA_022444045.1_PDT001257363.1	107
GCA_023365795.1_PDT001307796.1	171
GCA_022122865.1_PDT001244471.1	175
GCA_021461335.1_ASM2146133v1	183
GCA_019229465.1_PDT001089127.1	210
GCA_019229665.1_PDT001089094.1	210
GCA_019893705.1_PDT001007737.1	213
GCA_019230645.1_PDT001089021.1	216
GCA_019214885.1_PDT001089264.1	217
GCA_019227985.1_PDT001089249.1	217
GCA_019216285.1_PDT001089080.1	219
GCA_020265865.1_PDT000814301.1	220
GCA_020673315.1_PDT001156644.2	220
GCA_019230325.1_PDT001089041.1	222
GCA_020251455.1_P14-U62	223
GCA_019216305.1_PDT001089060.1	224
GCA_021033665.1_PDT001188921.1	225
GCA_021096945.1_PDT001188875.1	226
GCA_021342095.1_ASM2134209v1	226
GCA_019878365.1_ASM1987836v1	228
GCA_019230085.1_PDT001089053.1	229
GCA_019878585.1_ASM1987858v1	229
GCA_019878605.1_ASM1987860v1	229
GCA_021096925.1_PDT001188903.1	229
GCA_021097065.1_PDT001188796.1	229
GCA_018921905.1_PDT001071461.1	230
GCA_019228905.1_PDT001089165.1	230
GCA_019230225.1_PDT001089044.1	230
GCA_019660925.1_ASM1966092v1	230
GCA_019878625.1_ASM1987862v1	230
GCA_019878645.1_ASM1987864v1	230
GCA_020677165.1_PDT001164090.1	230
GCA_021031465.1_PDT001188916.1	230
GCA_021342635.1_ASM2134263v1	230
GCA_019729555.1_PDT001114972.1	231
GCA_019878265.1_ASM1987826v1	231
GCA_019878385.1_ASM1987838v1	231
GCA_019878405.1_ASM1987840v1	231
GCA_019878425.1_ASM1987842v1	231
GCA_019878565.1_ASM1987856v1	231
GCA_020089805.1_ASM2008980v1	231
GCA_020418355.1_ASM2041835v1	231
GCA_021035165.1_PDT001188838.1	231
GCA_021094965.1_PDT001189099.1	231
GCA_019659865.1_ASM1965986v1	232
GCA_019660785.1_ASM1966078v1	232
GCA_019895155.1_PDT001124977.1	232
GCA_021031495.1_PDT001188911.1	232
GCA_019054145.1_ASM1905414v1	233
GCA_019878545.1_ASM1987854v1	233
GCA_019895715.1_PDT001124976.1	233
GCA_019926335.1_ASM1992633v1	233
GCA_020168375.1_ASM2016837v1	233
GCA_019443365.1_ASM1944336v1	235
GCA_020089785.1_ASM2008978v1	235
GCA_021035105.1_PDT001188865.1	235
GCA_019054375.1_ASM1905437v1	236
GCA_019054535.1_ASM1905453v1	236
GCA_019054575.1_ASM1905457v1	236
GCA_019660545.1_ASM1966054v1	236
GCA_019720795.1_ASM1972079v1	236
GCA_019460065.1_ASM1946006v1	237
GCA_019054415.1_ASM1905441v1	238
GCA_019217025.1_PDT001089176.1	238
GCA_019460105.1_ASM1946010v1	238
GCA_019753815.1_ASM1975381v1	238
GCA_019926645.1_ASM1992664v1	238
GCA_021342735.1_ASM2134273v1	239
GCA_021343015.1_ASM2134301v1	239
GCA_019721135.1_ASM1972113v1	242
GCA_019926465.1_ASM1992646v1	242
GCA_019878235.1_ASM1987823v1	243
GCA_021089875.1_ASM2108987v1	243
GCA_019878345.1_ASM1987834v1	244
GCA_017728335.1_PDT000987046.1	248
GCA_018072465.1_PDT001008092.1	248
GCA_017728355.1_PDT000987048.1	249
GCA_018072685.1_PDT001008056.1	249
GCA_018072785.1_PDT001008027.1	249
GCA_017902975.1_PDT001003063.1	250
GCA_018072305.1_PDT001008117.1	250
GCA_018098045.1_PDT001008151.1	250
GCA_018098945.1_PDT001008128.1	250
GCA_017901435.1_PDT001003333.1	251
GCA_017901695.1_PDT001003295.1	251
GCA_017902375.1_PDT001003189.1	251
GCA_017902455.1_PDT001003188.1	251
GCA_017903215.1_PDT001003102.1	251
GCA_018072285.1_PDT001008119.1	251
GCA_018072505.1_PDT001008074.1	251
GCA_017598885.1_ASM1759888v1	252
GCA_017901235.1_PDT001003343.1	252
GCA_017902655.1_PDT001003152.1	252
GCA_017902715.1_PDT001003139.1	252
GCA_018072385.1_PDT001008107.1	252
GCA_018072585.1_PDT001008066.1	252
GCA_018072805.1_PDT001008033.1	252
GCA_017728375.1_PDT000987033.1	253
GCA_017901475.1_PDT001003308.1	253
GCA_017902065.1_PDT001003245.1	253
GCA_017902935.1_PDT001003058.1	253
GCA_017901315.1_PDT001003342.1	255
GCA_017902515.1_PDT001003184.1	255
GCA_017729015.1_PDT000986942.1	256
GCA_017729055.1_PDT000986941.1	256
GCA_017729155.1_PDT000986828.1	259
GCA_018884065.1_ASM1888406v1	259
GCA_018224145.1_ASM1822414v1	260
GCA_018224805.1_ASM1822480v1	260
GCA_018456505.1_ASM1845650v1	260
GCA_018456805.1_ASM1845680v1	260
GCA_018456815.1_ASM1845681v1	260
GCA_017902015.1_PDT001003254.1	261
GCA_018072885.1_PDT001008020.1	261
GCA_018095065.1_ASM1809506v1	261
GCA_018224165.1_ASM1822416v1	261
GCA_017728975.1_PDT000986948.1	263
GCA_018224095.1_ASM1822409v1	263
GCA_018456745.1_ASM1845674v1	263
GCA_017903035.1_PDT001003041.1	265
GCA_018072725.1_PDT001008044.1	265
GCA_018075185.1_PDT001007731.1	265
GCA_018224245.1_ASM1822424v1	265
GCA_017902295.1_PDT001003205.1	266
GCA_017902315.1_PDT001003204.1	266
GCA_017902915.1_PDT001003084.1	266
GCA_018072845.1_PDT001008022.1	266
GCA_015245435.1_PDT000879535.1	267
GCA_017902795.1_PDT001003117.1	267
GCA_018602655.1_PDT001049222.1	268
GCA_016676315.1_PDT000934339.1	269
GCA_017902335.1_PDT001003224.1	271
GCA_018224765.1_ASM1822476v1	271
GCA_015244725.1_PDT000879488.1	272
GCA_015245585.1_PDT000879573.1	272
GCA_017896555.1_ASM1789655v1	272
GCA_017733215.1_PDT000986554.1	273
GCA_018224205.1_ASM1822420v1	273
GCA_015245475.1_PDT000879499.1	274
GCA_017143575.1_PDT000947581.1	274
GCA_014494925.1_ASM1449492v1	275
GCA_014495405.1_ASM1449540v1	275
GCA_015245335.1_PDT000879507.1	275
GCA_014495455.1_ASM1449545v1	276
GCA_015246355.1_PDT000879504.1	276
GCA_016803855.1_ASM1680385v1	276
GCA_015000685.1_PDT000868675.1	277
GCA_015244805.1_PDT000879476.1	277
GCA_016572735.1_PDT000928912.1	280
GCA_016572735.2_PDT000928912.3	280
GCA_017135465.1_PDT000948672.1	280
GCA_022123645.1_PDT001244496.1	280
GCA_015959085.1_PDT000893879.1	282
GCA_016572605.1_PDT000928913.1	282
GCA_016572605.2_PDT000928913.3	282
GCA_015283145.1_PDT000882064.1	283
GCA_017134935.1_PDT000948681.1	283
GCA_017582305.1_ASM1758230v1	284
GCA_017582355.1_ASM1758235v1	284
GCA_017838155.1_ASM1783815v1	284
GCA_015000905.1_PDT000868620.1	286
GCA_015621785.1_PDT000893754.1	287
GCA_015284515.1_PDT000882019.1	304
GCA_015283945.1_PDT000882035.1	305
GCA_015283285.1_PDT000882063.1	307
GCA_015284595.1_PDT000882024.1	314
GCA_021035085.1_PDT001188864.1	339
GCA_014117625.1_ASM1411762v1	348
GCA_014117725.1_ASM1411772v1	352
GCA_014117725.2_ASM1411772v2	352
GCA_013025775.1_PDT000427068.1	387
GCA_013345065.1_ASM1334506v1	387
GCA_013077995.1_PDT000181727.2	391
GCA_013347035.1_ASM1334703v1	401
GCA_013015685.1_PDT000427798.1	450
GCA_012453065.1_PDT000589812.1	453
GCA_013007135.1_PDT000445978.1	453
GCA_013011785.1_PDT000432056.1	453
GCA_013007275.1_PDT000445960.1	454
GCA_012672535.1_PDT000136089.2	455
GCA_013007215.1_PDT000445962.1	455
GCA_013012545.1_PDT000431870.1	455
GCA_012452325.1_PDT000590044.1	456
GCA_012404905.1_PDT000589875.1	457
GCA_012433995.1_PDT000589773.1	457
GCA_012433895.1_PDT000590080.1	458
GCA_013007075.1_PDT000445987.1	458
GCA_012452925.1_PDT000589858.1	459
GCA_013012205.1_PDT000431891.1	459
GCA_012482035.1_PDT000589860.1	460
GCA_012672505.1_PDT000136083.2	460
GCA_013011745.1_PDT000432058.1	460
GCA_012452965.1_PDT000589859.1	462
GCA_012490505.1_PDT000190949.2	463
GCA_012983355.1_PDT000618831.1	463
GCA_012452165.1_PDT000590005.1	468
GCA_012453255.1_PDT000589790.1	469
GCA_013017205.1_PDT000427612.1	469
GCA_012914085.1_PDT000725240.1	476
GCA_011291795.1_ASM1129179v1	485
GCA_011029785.1_ASM1102978v1	488
GCA_011029715.1_ASM1102971v1	491
GCA_011029985.1_ASM1102998v1	492
GCA_009907825.1_ASM990782v1	494
GCA_009907965.1_ASM990796v1	495
GCA_010365545.1_ASM1036554v1	496
GCA_008312855.1_ASM831285v1	503
GCA_010365465.1_ASM1036546v1	503
GCA_011029735.1_ASM1102973v1	503
GCA_012117995.1_PDT000426885.1	503
GCA_022961055.1_PDT001284121.1	505
GCA_023273355.1_ASM2327335v1	506
GCA_004803005.1_ASM480300v1	507
GCA_022558785.1_ASM2255878v1	507
GCA_022558705.1_ASM2255870v1	508
GCA_022558765.1_ASM2255876v1	508
GCA_023038075.1_PDT001288476.1	508
GCA_022015565.1_ASM2201556v1	510
GCA_022877605.1_PDT001280829.1	511
GCA_022878045.1_PDT001280798.1	511
GCA_004803305.1_ASM480330v1	514
GCA_021916615.1_ASM2191661v1	516
GCA_022558665.1_ASM2255866v1	518
GCA_022444245.1_PDT001257351.1	520
GCA_021917745.1_PDT001216061.1	523
GCA_005869945.1_ASM586994v1	527
GCA_005930685.1_ASM593068v1	527
GCA_022446745.1_PDT001257383.1	527
GCA_005671355.1_ASM567135v1	529
GCA_021892235.1_ASM2189223v1	531
GCA_023351255.1_PDT001306638.1	532
GCA_021371455.1_PDT001216503.1	538
GCA_021369795.1_PDT001216505.1	539
GCA_021369835.1_PDT001216499.1	539
GCA_002803905.1_ASM280390v1	540
GCA_021492745.2_PDT001223571.3	550
GCA_021911735.1_PDT001216059.1	550
GCA_021343415.1_ASM2134341v1	555
GCA_021343075.1_ASM2134307v1	560
GCA_900497095.1_ASM90049709v1	561
GCA_021343335.1_ASM2134333v1	570
GCA_023343635.1_PDT001306215.1	572
GCA_020564875.1_ASM2056487v1	574
GCA_023059575.1_ASM2305957v1	574
GCA_023338955.1_PDT001306342.1	574
GCA_023341415.1_PDT001306194.1	574
GCA_023342675.1_PDT001306329.1	578
GCA_020540945.1_ASM2054094v1	579
GCA_023341435.1_PDT001306200.1	579
GCA_023342855.1_PDT001306240.1	580
GCA_022542375.1_ASM2254237v1	581
GCA_023339675.1_PDT001306336.1	582
GCA_019926445.1_ASM1992644v1	583
GCA_022162905.1_PDT001243233.1	583
GCA_019216385.1_PDT001089034.1	587
GCA_020018175.1_PDT001131218.1	587
GCA_022546115.1_ASM2254611v1	587
GCA_019228745.1_PDT001089178.1	592
GCA_022696525.1_ASM2269652v1	594
GCA_022697915.1_ASM2269791v1	594
GCA_022696445.1_ASM2269644v1	595
GCA_022697235.1_ASM2269723v1	595
GCA_022698695.1_ASM2269869v1	595
GCA_023055965.1_PDT001290490.1	599
GCA_022696665.1_ASM2269666v1	600
GCA_021031445.1_PDT001188991.1	606
GCA_022124585.1_PDT001244326.1	606
GCA_021033685.1_PDT001188909.1	608
GCA_021417385.1_PDT001218333.1	608
GCA_021857505.1_PDT001236263.1	608
GCA_900604075.1_E3669	608
GCA_019229725.1_PDT001089101.1	612
GCA_021582595.1_PDT001230013.1	614
GCA_021108645.1_ASM2110864v1	615
GCA_021109035.1_ASM2110903v1	616
GCA_021109165.1_ASM2110916v1	616
GCA_900087705.1_RL465	617
GCA_900088105.2_ASM90008810v2	617
GCA_021704775.1_PDT001231872.1	619
GCA_021581355.1_PDT001230049.1	620
GCA_004804095.1_ASM480409v1	621
GCA_021417045.1_ASM2141704v1	621
GCA_021229355.1_ASM2122935v1	622
GCA_021417055.1_ASM2141705v1	623
GCA_021418225.1_PDT001218236.1	629
GCA_021087885.1_PDT001197533.1	630
GCA_902707995.2_H1-001-0154-T-K.v2	630
GCA_022968115.1_ASM2296811v1	631
GCA_023098375.1_ASM2309837v1	632
GCA_021085525.1_PDT001197657.1	636
GCA_021416305.1_ASM2141630v1	636
GCA_021543235.1_PDT001227579.1	638
GCA_902807085.1_PBIO1941	638
GCA_902807205.1_PBIO1940	638
GCA_907163555.1_PBIO289	643
GCA_907163595.1_PBIO288	643
GCA_907163585.1_PBIO290	644
GCA_017728415.1_PDT000987011.1	648
GCA_018456705.1_ASM1845670v1	648
GCA_022152265.1_PDT001243928.1	648
GCA_022903375.1_PDT001279549.1	649
GCA_023098925.1_ASM2309892v1	649
GCA_022903235.1_PDT001279557.1	650
GCA_017897075.1_ASM1789707v1	651
GCA_017902115.1_PDT001003246.1	652
GCA_019878775.1_ASM1987877v1	653
GCA_019076345.1_PDT001079521.1	655
GCA_019215165.1_PDT001089210.1	656
GCA_019078445.1_PDT001079518.1	661
GCA_022527185.1_PDT001260687.1	669
GCA_022518865.1_PDT001259500.1	670
GCA_022519885.1_PDT001259412.1	671
GCA_022523725.1_PDT001260641.1	671
GCA_022524125.1_PDT001260356.1	671
GCA_022534175.1_PDT001259463.1	671
GCA_022534555.1_PDT001259414.1	671
GCA_022520945.1_PDT001259309.1	673
GCA_022526965.1_PDT001260778.1	673
GCA_022527145.1_PDT001260711.1	673
GCA_017036475.1_PDT000954494.1	674
GCA_002246205.1_ASM224620v1	675
GCA_018627195.1_PDT001056458.1	677
GCA_021454205.1_PDT001221448.1	678
GCA_021541795.1_PDT001227838.1	680
GCA_021697225.1_ASM2169722v1	680
GCA_021416925.1_ASM2141692v1	683
GCA_021447885.1_PDT001221443.1	683
GCA_021860565.1_PDT001236456.1	683
GCA_015959625.1_PDT000892644.1	688
GCA_015959625.2_PDT000892644.3	688
GCA_021469205.1_PDT001222237.1	688
GCA_021472425.1_PDT001222227.1	688
GCA_002164975.2_ASM216497v2	696
GCA_021167515.1_ASM2116751v1	699
GCA_019228085.1_PDT001089244.1	700
GCA_002155775.1_ASM215577v1	703
GCA_021941335.1_PDT001237712.1	706
GCA_021035145.1_PDT001188870.1	707
GCA_021038405.1_PDT001188871.1	707
GCA_021311655.1_ASM2131165v1	707
GCA_021941295.1_PDT001237727.1	707
GCA_014495555.1_ASM1449555v1	716
GCA_014495305.1_ASM1449530v1	720
GCA_020679765.3_PDT001164248.4	724
GCA_023098945.1_ASM2309894v1	724
GCA_018586505.1_PDT001049221.1	725
GCA_021034925.1_PDT001188931.1	731
GCA_019217085.1_PDT001089001.1	741
GCA_014777935.1_PDT000848614.1	776
GCA_021109945.1_ASM2110994v1	779
GCA_021109995.1_ASM2110999v1	779
GCA_017135175.1_PDT000948675.1	784
GCA_021467465.1_PDT001222388.1	785
GCA_900603405.1_97.04	788
GCA_020514875.1_ASM2051487v1	797
GCA_018585125.1_PDT001049219.1	804
GCA_019448135.1_ASM1944813v1	806
GCA_017902955.1_PDT001003072.1	807
GCA_021153825.1_PDT001201249.1	808
GCA_017981505.1_PDT001006070.1	810
GCA_006537505.3_ASM653750v3	813
GCA_022697765.1_ASM2269776v1	813
GCA_017895965.1_PDT001002482.1	814
GCA_017820935.1_PDT001000740.1	815
GCA_017902155.1_PDT001003240.1	815
GCA_018075285.1_ASM1807528v1	817
GCA_019201935.1_ASM1920193v1	820
GCA_019282875.1_ASM1928287v1	820
GCA_017055215.1_PDT000953262.1	822
GCA_017134475.1_PDT000948708.1	822
GCA_016758315.1_ASM1675831v1	825
GCA_023243595.1_ASM2324359v1	825
GCA_017053455.1_PDT000953377.1	826
GCA_018961635.1_PDT001072339.1	826
GCA_900603375.1_96.73	831
GCA_016118895.1_PDT000916957.1	832
GCA_020542185.1_PDT001158147.2	835
GCA_021940595.1_PDT001237719.1	836
GCA_015289945.1_PDT000881401.1	837
GCA_019355475.1_ASM1935547v1	837
GCA_015290405.1_PDT000881495.1	840
GCA_016697665.1_PDT000937464.1	840
GCA_016859865.1_ASM1685986v1	840
GCA_001463385.1_ASM146338v1	841
GCA_019002725.1_PDT001075590.1	842
GCA_017036515.1_PDT000954495.1	844
GCA_019002005.1_PDT001075523.1	844
GCA_019003065.1_PDT001075615.1	846
GCA_019001945.1_PDT001075612.1	847
GCA_019003315.1_PDT001075613.1	847
GCA_019151565.1_PDT001083486.1	847
GCA_019151705.1_PDT001083483.1	848
GCA_016990455.1_PDT000967493.1	850
GCA_019001405.1_PDT001075451.1	850
GCA_019001585.1_PDT001075508.1	850
GCA_019002685.1_PDT001075595.1	851
GCA_016811195.1_ASM1681119v1	854
GCA_017121955.1_PDT000949850.1	856
GCA_016388185.1_ASM1638818v1	862
GCA_016465075.1_PDT000927420.1	862
GCA_019003265.1_PDT001075617.1	868
GCA_015712585.1_ASM1571258v1	869
GCA_014926175.1_ASM1492617v1	870
GCA_022444185.1_PDT001257355.1	871
GCA_023099205.1_ASM2309920v1	871
GCA_014857845.1_ASM1485784v1	874
GCA_018261555.1_PDT001018085.1	874
GCA_021704635.1_PDT001231880.1	877
GCA_018260195.1_PDT001018084.1	879
GCA_014823615.1_PDT000849830.1	880
GCA_018567725.1_PDT001039833.1	880
GCA_014857785.1_ASM1485778v1	881
GCA_022975335.1_ASM2297533v1	888
GCA_022975355.1_ASM2297535v1	888
GCA_018550585.1_PDT001041545.1	889
GCA_021429245.1_PDT001218253.1	889
GCA_022156425.1_PDT001243935.1	892
GCA_023099765.1_ASM2309976v1	893
GCA_015283225.1_PDT000882058.1	894
GCA_023099785.1_ASM2309978v1	894
GCA_015284215.1_PDT000882011.1	898
GCA_023099915.1_ASM2309991v1	905
GCA_019468445.1_PDT001104585.1	912
GCA_022218125.1_PDT001248826.1	940
GCA_023098545.1_ASM2309854v1	945
GCA_018568105.1_PDT001039653.1	947
GCA_022160085.1_PDT001243558.1	953
GCA_021544585.1_PDT001227313.1	958
GCA_929614515.1_cpe092	959
GCA_022159845.1_PDT001243578.1	960
GCA_929618255.1_cpe091	961
GCA_021447825.1_PDT001221447.1	962
GCA_021448585.1_PDT001221439.1	962
GCA_021452685.1_PDT001221465.1	962
GCA_021454145.1_PDT001221446.1	962
GCA_021448665.1_PDT001221435.1	965
GCA_021454185.1_PDT001221450.1	965
GCA_021452635.1_PDT001221467.1	967
GCA_022146105.1_PDT001244684.1	969
GCA_023038375.1_PDT001288458.1	969
GCA_021448525.1_PDT001221442.1	970
GCA_022126585.1_PDT001245150.1	970
GCA_022101475.1_PDT001244826.1	971
GCA_022136005.1_PDT001244984.1	972
GCA_022559025.1_ASM2255902v1	972
GCA_018100185.1_PDT001008133.1	973
GCA_023130375.1_ASM2313037v1	974
GCA_022115635.1_PDT001244226.1	977
GCA_022501685.1_PDT001261496.1	980
GCA_022558985.1_ASM2255898v1	984
GCA_023043775.1_PDT001288105.1	985
GCA_017780565.1_PDT000998071.1	996
GCA_017171855.1_PDT000946469.1	998
GCA_019374355.1_ASM1937435v1	999
GCA_903980565.1_BDX15	1000
GCA_903976445.1_R1B3E4	1002
GCA_021545745.1_PDT001227508.1	1006
GCA_016859805.1_ASM1685980v1	1008
GCA_016760415.1_ASM1676041v1	1011
GCA_016760455.1_ASM1676045v1	1011
GCA_016760465.1_ASM1676046v1	1011
GCA_907163695.1_PBIO297	1017
GCA_907163845.1_PBIO332	1017
GCA_907163895.1_PBIO325	1017
GCA_907163955.1_PBIO351	1017
GCA_900166845.1_Isolate_21	1019
GCA_022115315.1_PDT001244824.1	1021
GCA_022102215.1_PDT001243642.1	1022
GCA_022444365.1_PDT001257376.1	1022
GCA_022125865.1_PDT001244887.1	1023
GCA_016990715.1_PDT000967501.1	1024
GCA_022759825.1_ASM2275982v1	1028
GCA_022759845.1_ASM2275984v1	1028
GCA_022759865.1_ASM2275986v1	1028
GCA_022759885.1_ASM2275988v1	1028
GCA_022759905.1_ASM2275990v1	1028
GCA_022504625.1_PDT001261539.1	1030
GCA_022505825.1_PDT001261550.1	1030
GCA_023071335.1_PDT001291270.1	1031
GCA_019202235.1_ASM1920223v1	1033
GCA_022111895.1_PDT001245357.1	1042
GCA_022160505.1_PDT001243528.1	1043
GCA_022475395.1_PDT001257972.1	1043
GCA_022548395.1_ASM2254839v1	1043
GCA_017116095.1_PDT000950088.1	1046
GCA_017050615.1_PDT000953494.1	1050
GCA_021088185.1_PDT001197521.1	1052
GCA_017171475.1_PDT000946560.1	1054
GCA_017814715.1_ASM1781471v1	1054
GCA_017910055.1_PDT001002463.1	1054
GCA_017813455.1_ASM1781345v1	1055
GCA_016696005.1_PDT000937707.1	1060
GCA_015285805.1_PDT000881752.1	1062
GCA_015697005.1_PDT000899565.1	1063
GCA_015884385.1_PDT000899451.1	1063
GCA_021418325.1_PDT001218234.1	1063
GCA_021751825.1_PDT001233367.1	1063
GCA_015887945.1_PDT000899161.1	1064
GCA_015888265.1_PDT000899135.1	1065
GCA_016413805.1_PDT000899134.1	1067
GCA_014827215.1_PDT000850911.1	1068
GCA_014751785.1_PDT000845242.1	1069
GCA_014845055.1_PDT000850910.1	1069
GCA_014857885.1_ASM1485788v1	1069
GCA_015623645.1_PDT000893562.1	1071
GCA_015283745.1_PDT000882050.1	1076
GCA_021541695.1_PDT001227861.1	1081
GCA_014821285.1_PDT000849855.1	1083
GCA_016655145.1_PDT000937150.1	1084
GCA_016657545.1_PDT000937061.1	1084
GCA_015283565.1_PDT000882056.1	1085
GCA_016655005.1_PDT000937145.1	1085
GCA_016655245.1_PDT000937073.1	1085
GCA_016693915.1_PDT000937079.1	1087
GCA_015283965.1_PDT000882040.1	1089
GCA_016465295.1_PDT000927418.1	1092
GCA_021167475.1_ASM2116747v1	1094
GCA_014526475.1_ASM1452647v1	1096
GCA_016465055.1_PDT000927419.1	1098
GCA_016432805.1_ASM1643280v1	1101
GCA_015285745.1_PDT000881746.1	1106
GCA_910572485.1_F1T3-S10	1109
GCA_016465035.1_PDT000927421.1	1110
GCA_017902535.1_PDT001003167.1	1111
GCA_014903715.1_ASM1490371v1	1112
GCA_019851045.1_PDT001121355.1	1118
GCA_907172425.1_F1T2-S12	1123
GCA_014680945.1_PDT000435282.1	1127
GCA_014718615.1_PDT000843591.1	1128
GCA_015283605.1_PDT000882068.1	1129
GCA_022014695.1_ASM2201469v1	1163
GCA_015687355.1_ASM1568735v1	1165
GCA_017049895.1_PDT000953550.1	1184
GCA_016387275.1_ASM1638727v1	1186
GCA_021273345.1_PDT001210618.1	1194
GCA_021096125.1_PDT001188998.1	1197
GCA_014484435.1_PDT000828934.1	1198
GCA_021035185.1_PDT001188842.1	1202
GCA_021095485.1_PDT001189040.1	1202
GCA_021096545.1_PDT001188976.1	1202
GCA_014469855.1_PDT000828798.1	1203
GCA_021038065.1_PDT001188877.1	1203
GCA_021096825.1_PDT001188924.1	1203
GCA_021038005.1_PDT001189036.1	1204
GCA_014472355.1_PDT000828991.1	1210
GCA_014471195.1_PDT000828846.1	1211
GCA_014467355.1_PDT000828990.1	1212
GCA_018194255.1_PDT001015028.1	1212
GCA_018591495.1_PDT001049318.1	1212
GCA_014467315.1_PDT000828989.1	1213
GCA_014216395.1_ASM1421639v1	1214
GCA_014469055.1_PDT000828901.1	1223
GCA_014216355.1_ASM1421635v1	1225
GCA_021031615.1_PDT001188881.1	1225
GCA_021031635.1_PDT001188889.1	1225
GCA_007655295.1_ASM765529v1	1259
GCA_009761715.1_ASM976171v1	1259
GCA_019725335.1_PDT001114981.1	1272
GCA_020678145.1_PDT001164004.1	1272
GCA_020515355.1_ASM2051535v1	1275
GCA_019724975.1_PDT001114916.1	1278
GCA_019434375.1_ASM1943437v1	1280
GCA_005869925.1_ASM586992v1	1285
GCA_019202135.1_ASM1920213v1	1286
GCA_019202145.1_ASM1920214v1	1289
GCA_019202185.1_ASM1920218v1	1290
GCA_019230405.1_PDT001089038.1	1295
GCA_019215725.1_PDT001089145.1	1300
GCA_017004315.1_PDT000966176.1	1307
GCA_004765745.1_ASM476574v1	1324
GCA_004088295.1_ASM408829v1	1329
GCA_021582015.1_PDT001230011.1	1336
GCA_018337535.1_PDT001023436.1	1341
GCA_019230165.1_PDT001089051.1	1348
GCA_019217205.1_PDT001089335.1	1350
GCA_018420775.1_ASM1842077v1	1356
GCA_013077705.1_PDT000181788.2	1360
GCA_021749205.1_PDT001234238.1	1360
GCA_013716305.1_PDT000766470.1	1369
GCA_012982355.1_PDT000618972.1	1371
GCA_013775585.1_PDT000753825.1	1374
GCA_012509175.1_PDT000589975.1	1377
GCA_012984175.1_PDT000618738.1	1377
GCA_012982635.1_PDT000618900.1	1378
GCA_019215965.1_PDT001089121.1	1378
GCA_013044745.1_PDT000409029.1	1379
GCA_012873335.1_PDT000713393.1	1382
GCA_012981615.1_PDT000618956.1	1383
GCA_013716375.1_PDT000766461.1	1383
GCA_018118025.1_PDT001010090.1	1383
GCA_014712535.1_ASM1471253v1	1386
GCA_018589765.1_PDT001049220.1	1387
GCA_012657755.1_PDT000673520.1	1397
GCA_013793665.1_PDT000750093.1	1398
GCA_021646645.1_ASM2164664v1	1402
GCA_014048105.1_PDT000799984.1	1404
GCA_017742405.1_ASM1774240v1	1405
GCA_017779785.1_PDT000978947.1	1405
GCA_014484175.1_PDT000828986.1	1406
GCA_022122705.1_PDT001245445.1	1406
GCA_014047945.1_PDT000799986.1	1408
GCA_021229715.1_ASM2122971v1	1412
GCA_014048065.1_PDT000799983.1	1414
GCA_014469635.1_PDT000828987.1	1414
GCA_018456585.1_ASM1845658v1	1414
GCA_012459965.1_PDT000615880.1	1417
GCA_014329955.1_ASM1432995v1	1421
GCA_018095195.1_ASM1809519v1	1423
GCA_012502815.1_PDT000181730.2	1427
GCA_021458665.1_PDT001221832.1	1427
GCA_021459065.1_PDT001221830.1	1427
GCA_021459105.1_PDT001221829.1	1427
GCA_021459145.1_PDT001221828.1	1427
GCA_012300665.1_PDT000536610.1	1429
GCA_012181125.1_PDT000466083.1	1433
GCA_018117945.1_PDT001010077.1	1436
GCA_021438985.1_PDT001220510.1	1439
GCA_017738895.1_PDT000985551.1	1442
GCA_017729175.1_PDT000986827.1	1443
GCA_009707915.1_ASM970791v1	1448
GCA_014467715.1_PDT000828937.1	1464
GCA_014468055.1_PDT000828936.1	1464
GCA_014468875.1_PDT000828849.1	1464
GCA_014481815.1_PDT000828967.1	1465
GCA_014470355.1_PDT000828969.1	1468
GCA_014470725.1_PDT000828968.1	1468
GCA_014481635.1_PDT000828971.1	1468
GCA_014467375.1_PDT000828970.1	1470
GCA_014471075.1_PDT000828958.1	1470
GCA_014471095.1_PDT000828961.1	1471
GCA_016761375.1_ASM1676137v1	1471
GCA_016761415.1_ASM1676141v1	1471
GCA_014470815.1_PDT000828964.1	1472
GCA_014467735.1_PDT000828963.1	1473
GCA_017143255.1_PDT000947587.1	1473
GCA_014468515.1_PDT000828972.1	1474
GCA_014472175.1_PDT000828959.1	1474
GCA_006376625.1_ASM637662v1	1477
GCA_014762045.1_PDT000845204.1	1497
GCA_004026115.1_ASM402611v1	1499
GCA_004116815.1_ASM411681v1	1506
GCA_016445325.1_PDT000925122.1	1512
GCA_015930045.1_PDT000897736.1	1519
GCA_015621765.1_PDT000893782.1	1523
GCA_016445185.1_PDT000924966.1	1525
GCA_015624535.1_PDT000893488.1	1529
GCA_014893005.1_ASM1489300v1	1544
GCA_014895095.1_ASM1489509v1	1544
GCA_014683325.1_PDT000435189.1	1553
GCA_022983755.1_PDT001286597.1	1554
GCA_014775535.1_PDT000848494.1	1558
GCA_017731695.1_PDT000986726.1	1566
GCA_017731875.1_PDT000986717.1	1566
GCA_017731895.1_PDT000986718.1	1566
GCA_017731975.1_PDT000986713.1	1566
GCA_017730975.1_PDT000986760.1	1567
GCA_017731835.1_PDT000986721.1	1568
GCA_017731885.1_PDT000986719.1	1568
GCA_017781865.1_PDT000978265.1	1569
GCA_017909815.1_PDT001002488.1	1577
GCA_016810115.1_ASM1681011v1	1579
GCA_017909675.1_PDT001002510.1	1579
GCA_017899155.1_PDT001002477.1	1587
GCA_018111385.1_PDT001009514.1	1591
GCA_013605465.1_ASM1360546v1	1594
GCA_013041165.1_PDT000411014.1	1596
GCA_014089165.1_PDT000803231.1	1596
GCA_014079085.1_PDT000802785.1	1599
GCA_013173445.1_ASM1317344v1	1611
GCA_014117745.1_ASM1411774v1	1622
GCA_014117745.2_ASM1411774v2	1622
GCA_015000725.1_PDT000868659.1	1647
GCA_013021265.1_PDT000651135.1	1658
GCA_014826015.1_ASM1482601v1	1660
GCA_012537455.1_PDT000615887.1	1667
GCA_012503215.1_PDT000615838.1	1669
GCA_013014305.1_PDT000430760.1	1671
GCA_015961245.1_PDT000892626.1	1672
GCA_015961245.2_PDT000892626.3	1672
GCA_012535635.1_PDT000616150.1	1674
GCA_014075815.1_PDT000802503.1	1675
GCA_014081985.1_PDT000802602.1	1676
GCA_014753155.1_PDT000845221.1	1682
GCA_012877095.1_PDT000713205.1	1684
GCA_012869415.1_PDT000713562.1	1690
GCA_015178225.1_PDT000850205.1	1690
GCA_015178245.1_PDT000850201.1	1690
GCA_015178305.1_PDT000850200.1	1690
GCA_015178365.1_PDT000850196.1	1690
GCA_015178385.1_PDT000850194.1	1690
GCA_015178425.1_PDT000850190.1	1690
GCA_015178265.1_PDT000850203.1	1691
GCA_015178285.1_PDT000850202.1	1691
GCA_015178325.1_PDT000850199.1	1691
GCA_015178405.1_PDT000850193.1	1691
GCA_013010825.1_PDT000434485.1	1693
GCA_012866195.1_PDT000713695.1	1694
GCA_014816485.1_PDT000850207.1	1695
GCA_014816545.1_PDT000850206.1	1695
GCA_014816565.1_PDT000850204.1	1695
GCA_014816625.1_PDT000850191.1	1695
GCA_014816685.1_PDT000850195.1	1695
GCA_014816705.1_PDT000850192.1	1695
GCA_014816725.1_PDT000850197.1	1695
GCA_014816745.1_PDT000850189.1	1695
GCA_014816805.1_PDT000850188.1	1695
GCA_014816825.1_PDT000850186.1	1695
GCA_014816875.1_PDT000850184.1	1695
GCA_014816965.1_PDT000850180.1	1695
GCA_014817215.1_PDT000850165.1	1695
GCA_014817325.1_PDT000850157.1	1695
GCA_013011065.1_PDT000434598.1	1696
GCA_013011285.1_PDT000434570.1	1696
GCA_014816785.1_PDT000850185.1	1696
GCA_014817305.1_PDT000850159.1	1696
GCA_014817345.1_PDT000850160.1	1696
GCA_014816425.1_PDT000850208.1	1697
GCA_014816445.1_PDT000850210.1	1697
GCA_014816925.1_PDT000850179.1	1697
GCA_014816985.1_PDT000850177.1	1697
GCA_014817065.1_PDT000850173.1	1697
GCA_014817285.1_PDT000850164.1	1697
GCA_013078225.1_PDT000181703.2	1698
GCA_014816945.1_PDT000850181.1	1698
GCA_014817005.1_PDT000850178.1	1698
GCA_014817045.1_PDT000850174.1	1698
GCA_014817405.1_PDT000850158.1	1698
GCA_014817445.1_PDT000850156.1	1698
GCA_014816525.1_PDT000850209.1	1699
GCA_014816765.1_PDT000850198.1	1699
GCA_014817025.1_PDT000850176.1	1699
GCA_014817145.1_PDT000850171.1	1699
GCA_014817185.1_PDT000850166.1	1699
GCA_014817205.1_PDT000850163.1	1699
GCA_014817245.1_PDT000850170.1	1699
GCA_014817385.1_PDT000850161.1	1699
GCA_014878395.1_ASM1487839v1	1699
GCA_014816865.1_PDT000850187.1	1700
GCA_014817165.1_PDT000850168.1	1700
GCA_014817365.1_PDT000850162.1	1700
GCA_014817465.1_PDT000850155.1	1700
GCA_013173605.1_ASM1317360v1	1701
GCA_014816845.1_PDT000850183.1	1701
GCA_014816905.1_PDT000850182.1	1701
GCA_014817085.1_PDT000850175.1	1701
GCA_014817115.1_PDT000850167.1	1701
GCA_015246125.1_PDT000879559.1	1701
GCA_014817105.1_PDT000850172.1	1702
GCA_014817265.1_PDT000850169.1	1703
GCA_014529305.1_ASM1452930v1	1704
GCA_013010785.1_PDT000434480.1	1707
GCA_012502315.1_PDT000181817.2	1720
GCA_013016955.1_PDT000427678.1	1731
GCA_002012005.1_ASM201200v1	1734
GCA_012313465.1_PDT000272538.2	1735
GCA_014494555.1_ASM1449455v1	1735
GCA_012054665.1_PDT000568645.1	1738
GCA_012054605.1_PDT000568677.1	1741
GCA_012919945.1_PDT000716823.1	1743
GCA_012642945.1_PDT000140747.2	1745
GCA_001282295.1_ASM128229v1	1750
GCA_001282375.1_ASM128237v1	1753
GCA_001282335.1_ASM128233v1	1757
GCA_013017355.1_PDT000427565.1	1762
GCA_006233275.1_ASM623327v1	1763
GCA_019980725.1_PDT001129701.1	1769
GCA_004768245.1_ASM476824v1	1770
GCA_004768315.1_ASM476831v1	1770
GCA_001282235.1_ASM128223v1	1773
GCA_018838435.1_PDT001066698.1	1774
GCA_012384195.1_PDT000246494.2	1778
GCA_001282225.1_ASM128222v1	1780
GCA_019986045.1_PDT001129938.1	1780
GCA_001282215.1_ASM128221v1	1783
GCA_012472715.1_PDT000616082.1	1784
GCA_004768185.1_ASM476818v1	1788
GCA_012593165.1_PDT000651991.1	1793
GCA_004768075.1_ASM476807v1	1796
GCA_004768155.1_ASM476815v1	1796
GCA_004767805.1_ASM476780v1	1798
GCA_004767885.1_ASM476788v1	1798
GCA_004768055.1_ASM476805v1	1798
GCA_004768085.1_ASM476808v1	1798
GCA_004767775.1_ASM476777v1	1799
GCA_004767655.1_ASM476765v1	1800
GCA_012672785.1_PDT000136070.2	1807
GCA_012468135.1_PDT000604277.1	1810
GCA_012875995.1_PDT000713265.1	1811
GCA_012707345.1_PDT000124856.2	1813
GCA_002809905.1_ASM280990v1	1822
GCA_004122445.1_ASM412244v1	1822
GCA_014494255.1_ASM1449425v1	1847
GCA_018357405.1_PDT001025640.1	1848
GCA_019366805.1_ASM1936680v1	1861
GCA_018162995.1_PDT001013209.1	1864
GCA_012903525.1_PDT000704918.1	1869
GCA_021171285.1_PDT001201442.1	1884
GCA_013012465.1_PDT000431880.1	1885
GCA_019373645.1_ASM1937364v1	1898
GCA_006337025.1_ASM633702v1	1903
GCA_012972905.1_PDT000730325.1	1906
GCA_018428975.1_ASM1842897v1	1910
GCA_019161735.1_PDT001083873.1	1923
GCA_012479175.1_PDT000615971.1	1944
GCA_017765365.1_PDT000980204.1	1961
GCA_006352185.1_ASM635218v1	1963
GCA_017730375.1_PDT000986776.1	1973
GCA_012535695.1_PDT000616098.1	1988
GCA_014494155.1_ASM1449415v1	1995
GCA_014493805.1_ASM1449380v1	2001
GCA_014494295.1_ASM1449429v1	2008
GCA_018566135.1_PDT001039873.1	2008
GCA_002223985.1_ASM222398v1	2019
GCA_009709915.1_ASM970991v1	2021
GCA_018013675.1_PDT001006234.1	2022
GCA_021448545.1_PDT001221440.1	2024
GCA_002216975.1_ASM221697v1	2034
GCA_001885555.1_ASM188555v1	2037
GCA_001616385.1_ASM161638v1	2044
GCA_001442495.1_ASM144249v1	2065
GCA_017760825.1_PDT000981947.1	2077
GCA_013000805.1_PDT000731935.1	2084
GCA_014080305.1_PDT000802749.1	2096
GCA_014484515.1_PDT000828929.1	2107
GCA_015673585.1_ASM1567358v1	2108
GCA_012502835.1_PDT000181704.2	2111
GCA_012502855.1_PDT000181710.2	2111
GCA_015676075.1_ASM1567607v1	2111
GCA_014481675.1_PDT000828966.1	2114
GCA_014472575.1_PDT000828925.1	2116
GCA_000987555.1_ASM98755v1	2117
GCA_014468255.1_PDT000828864.1	2117
GCA_014472095.1_PDT000828806.1	2117
GCA_014471255.1_PDT000828928.1	2119
GCA_014469715.1_PDT000828935.1	2122
GCA_014469175.1_PDT000828867.1	2126
GCA_013039685.1_PDT000417104.1	2132
GCA_014480875.1_PDT000829259.1	2140
GCA_013040225.1_PDT000415759.1	2149
GCA_012503075.1_PDT000181806.2	2157
GCA_014938345.1_PDT000862754.1	2161
GCA_014159655.1_PDT000807091.1	2163
GCA_014937545.1_PDT000863055.1	2165
GCA_014827675.1_PDT000850901.1	2169
GCA_016697485.1_PDT000937457.1	2172
GCA_014707795.1_PDT000843128.1	2182
GCA_014094615.1_PDT000803498.1	2197
GCA_013025185.1_PDT000427234.1	2242
GCA_012592205.1_PDT000673696.1	2277
GCA_013426075.1_ASM1342607v1	2281
GCA_013426095.1_ASM1342609v1	2282
GCA_012247045.1_PDT000290520.2	2286
GCA_012672685.1_PDT000136074.2	2333
GCA_013007255.1_PDT000445954.1	2338
GCA_004025155.1_ASM402515v1	2341
GCA_012981055.1_PDT000619077.1	2348
GCA_012981715.1_PDT000618952.1	2349
GCA_014103315.1_ASM1410331v1	2363
GCA_014079905.1_PDT000802831.1	2380
GCA_013079545.1_PDT000176221.2	2391
GCA_013081945.1_PDT000175939.2	2407
GCA_012442945.1_PDT000222826.2	2421
GCA_012977025.1_PDT000730899.1	2426
GCA_012984875.1_PDT000618721.1	2430
GCA_012453185.1_PDT000589799.1	2440
GCA_012977185.1_PDT000730896.1	2455
GCA_012977645.1_PDT000730891.1	2455
GCA_009913755.1_ASM991375v1	2468
GCA_009913765.1_ASM991376v1	2469
GCA_018254175.1_PDT001017901.1	2469
GCA_012979695.1_PDT000632226.1	2473
GCA_000987525.1_ASM98752v1	2483
GCA_013012325.1_PDT000431892.1	2486
GCA_009757205.1_ASM975720v1	2510
GCA_021859025.1_PDT001236240.1	2516
GCA_001462715.1_ASM146271v1	2524
GCA_012644425.1_PDT000673590.1	2529
GCA_001463645.1_ASM146364v1	2534
GCA_012459985.1_PDT000615827.1	2535
GCA_012672745.1_PDT000136078.2	2535
GCA_000987545.1_ASM98754v1	2547
GCA_014484215.1_PDT000828911.1	2574
GCA_012037435.1_ASM1203743v1	2603
GCA_008272715.1_ASM827271v1	2613
GCA_021452865.1_PDT001221391.1	2613
GCA_011045455.1_ASM1104545v1	2614
GCA_011029685.1_ASM1102968v1	2622
GCA_004103935.1_ASM410393v1	2628
GCA_008042015.2_ASM804201v2	2629
GCA_004024375.1_ASM402437v1	2631
GCA_006937215.1_ASM693721v1	2631
GCA_004522145.1_ASM452214v1	2638
GCA_002589795.1_ASM258979v1	2640
GCA_004309665.1_ASM430966v1	2643
GCA_006233445.1_ASM623344v1	2661
GCA_006352265.1_ASM635226v1	2671
GCA_005484365.1_ASM548436v1	2696
GCA_004566595.1_ASM456659v1	2761
GCA_004569745.1_ASM456974v1	2763
GCA_004309695.1_ASM430969v1	2770
GCA_000692815.1_Esch_coli_UCI_53_V1	2782
GCA_014271545.1_PDT000819642.1	2787
GCA_012351535.1_PDT000496894.1	2789
GCA_013038855.1_PDT000417152.1	2798
GCA_014329295.1_ASM1432929v1	2843
GCA_014329275.1_ASM1432927v1	2856
GCA_019230565.1_PDT001089015.1	2876
GCA_014133055.1_PDT000806234.1	2885
GCA_014154645.1_PDT000806329.1	2897
GCA_004100205.1_ASM410020v1	2911
GCA_013060985.1_PDT000359182.1	2965
GCA_013129315.1_PDT000732129.1	2984
GCA_014137405.1_PDT000806331.1	2990
GCA_014080085.1_PDT000802763.1	3007
GCA_013973845.1_PDT000799288.1	3024
GCA_013354805.1_ASM1335480v1	3027
GCA_013355385.1_ASM1335538v1	3027
GCA_013355735.1_ASM1335573v1	3027
GCA_014074505.1_PDT000802828.1	3031
GCA_018884465.1_ASM1888446v1	3048
GCA_013063505.1_PDT000354862.1	3052
GCA_001282345.1_ASM128234v1	3087
GCA_017910375.1_PDT001002431.1	3088
GCA_001282275.1_ASM128227v1	3106
GCA_012995165.1_PDT000565882.1	3106
GCA_001899625.1_ASM189962v1	3115
GCA_001894635.1_ASM189463v1	3132
GCA_001282195.1_ASM128219v1	3153
GCA_014105515.1_ASM1410551v1	3156
GCA_012852955.2_ASM1285295v2	3157
GCA_001282155.1_ASM128215v1	3158
GCA_013881755.1_PDT000517801.1	3182
GCA_012915185.1_PDT000722732.1	3193
GCA_012931305.1_ASM1293130v1	3194
GCA_012930835.1_ASM1293083v1	3207
GCA_013898935.1_ASM1389893v1	3220
GCA_013899205.1_ASM1389920v1	3220
GCA_012657995.1_PDT000672662.1	3242
GCA_012854115.1_PDT000714667.1	3243
GCA_012854095.1_PDT000714665.1	3244
GCA_018023875.1_PDT000951086.1	3260
GCA_001894125.1_ASM189412v1	3312
GCA_012355275.2_ASM1235527v2	3312
GCA_012350925.1_PDT000498740.1	3314
GCA_012439725.1_PDT000227136.2	3329
GCA_013850855.1_ASM1385085v1	3384
GCA_012378895.1_PDT000502998.1	3388
GCA_012443245.1_PDT000222775.2	3390
GCA_012379015.1_PDT000502997.1	3395
GCA_012378335.1_PDT000503005.1	3404
GCA_002510175.1_ASM251017v1	3407
GCA_012340475.1_PDT000486040.1	3438
GCA_012252785.1_PDT000468228.1	3448
GCA_012073085.1_PDT000394999.1	3468
GCA_002223735.1_ASM222373v1	3484
GCA_002249025.1_ASM224902v1	3485
GCA_002223465.1_ASM222346v1	3488
GCA_008326405.1_ASM832640v1	3494
GCA_012845685.2_ASM1284568v2	3496
GCA_002222955.1_ASM222295v1	3499
GCA_002222945.1_ASM222294v1	3503
GCA_002222905.1_ASM222290v1	3504
GCA_002222925.1_ASM222292v1	3504
GCA_002164865.2_ASM216486v2	3523
GCA_002155455.1_ASM215545v1	3545
GCA_002155535.1_ASM215553v1	3559
GCA_012069155.1_PDT000399207.1	3563
GCA_012377595.1_PDT000510052.1	3598
GCA_002223575.1_ASM222357v1	3633
GCA_002223655.1_ASM222365v1	3634
GCA_001615675.1_ASM161567v1	3641
GCA_003899415.1_PDT000386722.1	3683
GCA_012251125.1_PDT000468332.1	3726
GCA_003782585.1_PDT000395172.1	3751
GCA_001519575.1_ASM151957v1	3828
GCA_001637655.1_ASM163765v1	3838
GCA_002519755.1_ASM251975v1	3854
GCA_002456345.1_ASM245634v1	3897
GCA_002486495.1_ASM248649v1	3998
GCA_002484855.1_ASM248485v1	4018
GCA_002465405.1_ASM246540v1	4025
GCA_012439785.1_PDT000227105.2	4025
GCA_000987535.1_ASM98753v1	4080
GCA_002442095.1_ASM244209v1	4104
GCA_002468125.1_ASM246812v1	4215
GCA_002226545.1_ASM222654v1	4239
GCA_002166565.1_ASM216656v1	4331
GCA_002166535.1_ASM216653v1	4373
GCA_012737915.1_PDT000109309.2	4429
GCA_012738235.1_PDT000109310.2	4429
GCA_012738295.1_PDT000109326.2	4429
GCA_012738335.1_PDT000109314.2	4429
GCA_012738475.1_PDT000109312.2	4429
GCA_012320945.1_PDT000277148.2	4583
GCA_000488615.1_ASM48861v1	4645
GCA_001912085.1_ASM191208v1	4741
GCA_000804345.1_ASM80434v1	4785
GCA_012651625.1_PDT000672216.1	5199
GCA_903972785.1_005-005-c1	5862
GCA_903980105.1_BCH853	5864
GCA_902711345.2_H1-006-0022-L-R.v2	5868
GCA_023189935.1_PDT001296679.1	5898
GCA_002246815.1_ASM224681v1	5976
GCA_002217135.1_ASM221713v1	6009
GCA_000703925.1_ASM70392v1	6136
GCA_022550615.1_ASM2255061v1	6277
GCA_022550655.1_ASM2255065v1	6277
GCA_002248305.1_ASM224830v1	6297
GCA_002290415.1_ASM229041v1	6300
GCA_021541095.1_PDT001227890.1	6568
GCA_018160055.1_PDT001013432.1	7272
GCA_017064875.1_PDT000951700.1	7644
GCA_017756385.1_PDT000983803.1	7695
GCA_017756325.1_PDT000983805.1	7696
GCA_017756365.1_PDT000983802.1	7696
GCA_017756345.1_PDT000983804.1	7697
GCA_017001895.1_PDT000966304.1	7726
GCA_017731215.1_PDT000986747.1	7823
GCA_017731235.1_PDT000986746.1	7823
GCA_015286205.1_PDT000881646.1	7919
GCA_015392535.1_ASM1539253v1	7933
GCA_014823875.1_PDT000849820.1	8001
GCA_014821545.1_PDT000849879.1	8079
GCA_014329655.1_ASM1432965v1	9360
GCA_013071725.1_PDT000326069.1	10206
GCA_012918225.2_ASM1291822v2	10458
GCA_012871935.1_PDT000713462.1	10470
GCA_012868835.1_PDT000713603.1	10476
GCA_012918345.2_ASM1291834v2	10479
GCA_012890435.2_ASM1289043v2	10515
GCA_013085845.1_PDT000003804.3	10920
GCA_012387595.2_ASM1238759v2	10939
GCA_012265645.1_PDT000281776.2	10969
GCA_012296685.1_PDT000539058.1	10971
GCA_005040635.1_ASM504063v1	11360
GCA_004276775.1_PDT000395021.1	12266
GCA_000459935.1_Esch_coli_KOEGE_131_358a_V1	16445
GCA_000408225.1_Esch_coli_KTE221_V1	16883
GCA_000326425.1_Esch_coli_KTE163_V1	17013

## Sheet: DATASET S3
DATASET S3 Core-genome single nucleotide polymorphism (SNP) distance of E. coli ST410 isolates from this study and GenBank, using strain GYX208DH5-2 as a reference.
Accession number	SNP distance
GYX208DH5-2 (This study)	Reference
GYX208DH4E-2 (This study)	784
GYX208DH6-1 (This study)	785
GCA_021940595.1_PDT001237719.1	168
GCA_902707995.2_H1-001-0154-T-K.v2	225
GCA_902807085.1_PBIO1941	228
GCA_902807205.1_PBIO1940	228
GCA_907163555.1_PBIO289	233
GCA_907163595.1_PBIO288	233
GCA_907163585.1_PBIO290	234
GCA_023099205.1_ASM2309920v1	239
GCA_900087705.1_RL465	250
GCA_900088105.2_ASM90008810v2	250
GCA_023098375.1_ASM2309837v1	251
GCA_900497095.1_ASM90049709v1	260
GCA_022968115.1_ASM2296811v1	263
GCA_021454205.1_PDT001221448.1	264
GCA_023098925.1_ASM2309892v1	268
GCA_021447885.1_PDT001221443.1	269
GCA_900604075.1_E3669	269
GCA_023343635.1_PDT001306215.1	271
GCA_023059575.1_ASM2305957v1	272
GCA_022152265.1_PDT001243928.1	273
GCA_023338955.1_PDT001306342.1	273
GCA_023341415.1_PDT001306194.1	273
GCA_022903375.1_PDT001279549.1	277
GCA_023342675.1_PDT001306329.1	277
GCA_022542375.1_ASM2254237v1	278
GCA_022903235.1_PDT001279557.1	278
GCA_023341435.1_PDT001306200.1	278
GCA_021541795.1_PDT001227838.1	279
GCA_023342855.1_PDT001306240.1	279
GCA_022162905.1_PDT001243233.1	280
GCA_021857505.1_PDT001236263.1	281
GCA_023339675.1_PDT001306336.1	281
GCA_900603375.1_96.73	282
GCA_021417385.1_PDT001218333.1	283
GCA_021697225.1_ASM2169722v1	283
GCA_022546115.1_ASM2254611v1	283
GCA_021860565.1_PDT001236456.1	286
GCA_021582595.1_PDT001230013.1	287
GCA_021416925.1_ASM2141692v1	288
GCA_021469205.1_PDT001222237.1	290
GCA_021472425.1_PDT001222227.1	290
GCA_022696525.1_ASM2269652v1	291
GCA_022696445.1_ASM2269644v1	292
GCA_022697235.1_ASM2269723v1	292
GCA_022697915.1_ASM2269791v1	292
GCA_021581355.1_PDT001230049.1	293
GCA_022527185.1_PDT001260687.1	293
GCA_022698695.1_ASM2269869v1	293
GCA_022518865.1_PDT001259500.1	294
GCA_022519885.1_PDT001259412.1	295
GCA_022523725.1_PDT001260641.1	295
GCA_022524125.1_PDT001260356.1	295
GCA_022534175.1_PDT001259463.1	295
GCA_022534555.1_PDT001259414.1	295
GCA_023098945.1_ASM2309894v1	295
GCA_021417045.1_ASM2141704v1	297
GCA_022520945.1_PDT001259309.1	297
GCA_022526965.1_PDT001260778.1	297
GCA_022527145.1_PDT001260711.1	297
GCA_023055965.1_PDT001290490.1	297
GCA_022696665.1_ASM2269666v1	298
GCA_021417055.1_ASM2141705v1	299
GCA_021418225.1_PDT001218236.1	304
GCA_021941335.1_PDT001237712.1	305
GCA_021941295.1_PDT001237727.1	306
GCA_021416305.1_ASM2141630v1	312
GCA_021467465.1_PDT001222388.1	319
GCA_900603405.1_97.04	333
GCA_023098545.1_ASM2309854v1	334
GCA_021447825.1_PDT001221447.1	335
GCA_021448585.1_PDT001221439.1	335
GCA_021452685.1_PDT001221465.1	335
GCA_021454145.1_PDT001221446.1	335
GCA_021448665.1_PDT001221435.1	338
GCA_021454185.1_PDT001221450.1	338
GCA_021452635.1_PDT001221467.1	340
GCA_021448525.1_PDT001221442.1	343
GCA_022975335.1_ASM2297533v1	355
GCA_022975355.1_ASM2297535v1	355
GCA_023243595.1_ASM2324359v1	359
GCA_022697765.1_ASM2269776v1	362
GCA_022559025.1_ASM2255902v1	366
GCA_023099915.1_ASM2309991v1	373
GCA_021704775.1_PDT001231872.1	382
GCA_021704635.1_PDT001231880.1	387
GCA_021108645.1_ASM2110864v1	393
GCA_022124585.1_PDT001244326.1	393
GCA_021088185.1_PDT001197521.1	394
GCA_021109035.1_ASM2110903v1	396
GCA_021109165.1_ASM2110916v1	396
GCA_021543235.1_PDT001227579.1	401
GCA_021167515.1_ASM2116751v1	402
GCA_021229355.1_ASM2122935v1	404
GCA_022444185.1_PDT001257355.1	405
GCA_022961055.1_PDT001284121.1	410
GCA_021892235.1_ASM2189223v1	411
GCA_019878775.1_ASM1987877v1	414
GCA_021087885.1_PDT001197533.1	414
GCA_021916615.1_ASM2191661v1	414
GCA_022015565.1_ASM2201556v1	414
GCA_022558785.1_ASM2255878v1	415
GCA_022558705.1_ASM2255870v1	416
GCA_022558765.1_ASM2255876v1	416
GCA_022877605.1_PDT001280829.1	416
GCA_022878045.1_PDT001280798.1	416
GCA_023273355.1_ASM2327335v1	416
GCA_023038075.1_PDT001288476.1	417
GCA_021429245.1_PDT001218253.1	418
GCA_021085525.1_PDT001197657.1	420
GCA_021371455.1_PDT001216503.1	420
GCA_022160085.1_PDT001243558.1	420
GCA_021369795.1_PDT001216505.1	421
GCA_021369835.1_PDT001216499.1	422
GCA_021917745.1_PDT001216061.1	425
GCA_022558665.1_ASM2255866v1	426
GCA_023351255.1_PDT001306638.1	428
GCA_022444245.1_PDT001257351.1	429
GCA_019151565.1_PDT001083486.1	430
GCA_019151705.1_PDT001083483.1	431
GCA_019355475.1_ASM1935547v1	433
GCA_021492745.2_PDT001223571.3	433
GCA_021911735.1_PDT001216059.1	434
GCA_022446745.1_PDT001257383.1	435
GCA_020514875.1_ASM2051487v1	438
GCA_021153825.1_PDT001201249.1	444
GCA_019448135.1_ASM1944813v1	445
GCA_021109945.1_ASM2110994v1	449
GCA_021109995.1_ASM2110999v1	449
GCA_019282875.1_ASM1928287v1	459
GCA_022218125.1_PDT001248826.1	466
GCA_903976445.1_R1B3E4	472
GCA_017116095.1_PDT000950088.1	473
GCA_020542185.1_PDT001158147.2	475
GCA_017050615.1_PDT000953494.1	477
GCA_015623645.1_PDT000893562.1	478
GCA_015697005.1_PDT000899565.1	480
GCA_015884385.1_PDT000899451.1	480
GCA_015887945.1_PDT000899161.1	481
GCA_015888265.1_PDT000899135.1	482
GCA_016413805.1_PDT000899134.1	484
GCA_019468445.1_PDT001104585.1	485
GCA_014903715.1_ASM1490371v1	501
GCA_019202235.1_ASM1920223v1	502
GCA_023099765.1_ASM2309976v1	511
GCA_023099785.1_ASM2309978v1	512
GCA_019076345.1_PDT001079521.1	513
GCA_019215165.1_PDT001089210.1	514
GCA_019078445.1_PDT001079518.1	519
GCA_017895965.1_PDT001002482.1	537
GCA_018456705.1_ASM1845670v1	537
GCA_019002005.1_PDT001075523.1	537
GCA_019002725.1_PDT001075590.1	537
GCA_017820935.1_PDT001000740.1	538
GCA_017902155.1_PDT001003240.1	538
GCA_017902955.1_PDT001003072.1	540
GCA_019001945.1_PDT001075612.1	540
GCA_019003065.1_PDT001075615.1	541
GCA_017981505.1_PDT001006070.1	542
GCA_019003315.1_PDT001075613.1	542
GCA_016859865.1_ASM1685986v1	543
GCA_019001405.1_PDT001075451.1	543
GCA_019001585.1_PDT001075508.1	543
GCA_016697665.1_PDT000937464.1	545
GCA_020564875.1_ASM2056487v1	546
GCA_017036515.1_PDT000954495.1	547
GCA_021343415.1_ASM2134341v1	548
GCA_018075285.1_ASM1807528v1	550
GCA_019374355.1_ASM1937435v1	550
GCA_020540945.1_ASM2054094v1	551
GCA_016990455.1_PDT000967493.1	553
GCA_021343075.1_ASM2134307v1	553
GCA_019926445.1_ASM1992644v1	555
GCA_016811195.1_ASM1681119v1	558
GCA_019201935.1_ASM1920193v1	558
GCA_019228085.1_PDT001089244.1	558
GCA_014857845.1_ASM1485784v1	559
GCA_016388185.1_ASM1638818v1	559
GCA_017121955.1_PDT000949850.1	559
GCA_020018175.1_PDT001131218.1	559
GCA_021031445.1_PDT001188991.1	560
GCA_021033685.1_PDT001188909.1	560
GCA_018961635.1_PDT001072339.1	562
GCA_021343335.1_ASM2134333v1	562
GCA_019003265.1_PDT001075617.1	563
GCA_014857785.1_ASM1485778v1	566
GCA_015712585.1_ASM1571258v1	566
GCA_016465075.1_PDT000927420.1	566
GCA_018627195.1_PDT001056458.1	566
GCA_014823615.1_PDT000849830.1	568
GCA_017004315.1_PDT000966176.1	570
GCA_018585125.1_PDT001049219.1	573
GCA_021035145.1_PDT001188870.1	578
GCA_021038405.1_PDT001188871.1	578
GCA_021034925.1_PDT001188931.1	579
GCA_017902535.1_PDT001003167.1	580
GCA_015283225.1_PDT000882058.1	582
GCA_018100185.1_PDT001008133.1	582
GCA_021311655.1_ASM2131165v1	582
GCA_018261555.1_PDT001018085.1	584
GCA_016859805.1_ASM1685980v1	585
GCA_015284215.1_PDT000882011.1	586
GCA_903980565.1_BDX15	588
GCA_018260195.1_PDT001018084.1	589
GCA_019002685.1_PDT001075595.1	589
GCA_022156425.1_PDT001243935.1	589
GCA_016760415.1_ASM1676041v1	590
GCA_016760455.1_ASM1676045v1	590
GCA_016760465.1_ASM1676046v1	590
GCA_018567725.1_PDT001039833.1	590
GCA_020679765.3_PDT001164248.4	592
GCA_017780565.1_PDT000998071.1	593
GCA_017171855.1_PDT000946469.1	596
GCA_017814715.1_ASM1781471v1	596
GCA_017171475.1_PDT000946560.1	597
GCA_017813455.1_ASM1781345v1	597
GCA_015687355.1_ASM1568735v1	598
GCA_018550585.1_PDT001041545.1	599
GCA_016990715.1_PDT000967501.1	602
GCA_907163695.1_PBIO297	605
GCA_907163845.1_PBIO332	605
GCA_907163895.1_PBIO325	605
GCA_907163955.1_PBIO351	605
GCA_014712535.1_ASM1471253v1	606
GCA_015624535.1_PDT000893488.1	606
GCA_015930045.1_PDT000897736.1	606
GCA_017910055.1_PDT001002463.1	606
GCA_016655145.1_PDT000937150.1	607
GCA_016657545.1_PDT000937061.1	607
GCA_016655005.1_PDT000937145.1	608
GCA_016655245.1_PDT000937073.1	608
GCA_016693915.1_PDT000937079.1	610
GCA_018568105.1_PDT001039653.1	613
GCA_016465295.1_PDT000927418.1	614
GCA_016432805.1_ASM1643280v1	615
GCA_016465055.1_PDT000927419.1	619
GCA_016465035.1_PDT000927421.1	624
GCA_019228745.1_PDT001089178.1	625
GCA_014827215.1_PDT000850911.1	626
GCA_014845055.1_PDT000850910.1	627
GCA_014857885.1_ASM1485788v1	627
GCA_015285745.1_PDT000881746.1	631
GCA_015283605.1_PDT000882068.1	634
GCA_014718615.1_PDT000843591.1	635
GCA_014751785.1_PDT000845242.1	635
GCA_015283745.1_PDT000882050.1	635
GCA_016696005.1_PDT000937707.1	639
GCA_022115315.1_PDT001244824.1	639
GCA_015285805.1_PDT000881752.1	642
GCA_019851045.1_PDT001121355.1	643
GCA_021167475.1_ASM2116747v1	643
GCA_015283565.1_PDT000882056.1	644
GCA_900166845.1_Isolate_21	645
GCA_022102215.1_PDT001243642.1	646
GCA_014680945.1_PDT000435282.1	647
GCA_022125865.1_PDT001244887.1	647
GCA_022759825.1_ASM2275982v1	647
GCA_022759845.1_ASM2275984v1	647
GCA_022759865.1_ASM2275986v1	647
GCA_022759885.1_ASM2275988v1	647
GCA_022759905.1_ASM2275990v1	647
GCA_015283965.1_PDT000882040.1	648
GCA_022504625.1_PDT001261539.1	648
GCA_022505825.1_PDT001261550.1	648
GCA_016387275.1_ASM1638727v1	652
GCA_019216385.1_PDT001089034.1	656
GCA_021751825.1_PDT001233367.1	657
GCA_017049895.1_PDT000953550.1	658
GCA_014526475.1_ASM1452647v1	661
GCA_022475395.1_PDT001257972.1	661
GCA_019229725.1_PDT001089101.1	662
GCA_022160505.1_PDT001243528.1	663
GCA_021418325.1_PDT001218234.1	665
GCA_014821285.1_PDT000849855.1	666
GCA_022111895.1_PDT001245357.1	666
GCA_022548395.1_ASM2254839v1	668
GCA_021541695.1_PDT001227861.1	676
GCA_014484435.1_PDT000828934.1	677
GCA_019217085.1_PDT001089001.1	686
GCA_014469855.1_PDT000828798.1	689
GCA_014467355.1_PDT000828990.1	698
GCA_014471195.1_PDT000828846.1	699
GCA_014472355.1_PDT000828991.1	699
GCA_014467315.1_PDT000828989.1	700
GCA_022014695.1_ASM2201469v1	706
GCA_022444365.1_PDT001257376.1	707
GCA_014469055.1_PDT000828901.1	709
GCA_929614515.1_cpe092	712
GCA_929618255.1_cpe091	714
GCA_023071335.1_PDT001291270.1	717
GCA_018586505.1_PDT001049221.1	721
GCA_018194255.1_PDT001015028.1	726
GCA_014481815.1_PDT000828967.1	730
GCA_014481635.1_PDT000828971.1	733
GCA_014467715.1_PDT000828937.1	736
GCA_014468055.1_PDT000828936.1	736
GCA_014468875.1_PDT000828849.1	736
GCA_014484175.1_PDT000828986.1	738
GCA_014470355.1_PDT000828969.1	740
GCA_014470725.1_PDT000828968.1	740
GCA_014467375.1_PDT000828970.1	742
GCA_014471075.1_PDT000828958.1	742
GCA_014471095.1_PDT000828961.1	743
GCA_014470815.1_PDT000828964.1	744
GCA_014467735.1_PDT000828963.1	745
GCA_012535695.1_PDT000616098.1	746
GCA_014468515.1_PDT000828972.1	746
GCA_014472175.1_PDT000828959.1	749
GCA_022159845.1_PDT001243578.1	749
GCA_901733115.1_Escherichia_coli_MAD	749
GCA_929615225.1_cpe046	752
GCA_014469635.1_PDT000828987.1	753
GCA_929616965.1_cpe100	753
GCA_929606205.1_cpe041	754
GCA_929606745.1_cpe098	755
GCA_929608915.1_cpe051	757
GCA_022146105.1_PDT001244684.1	758
GCA_022126585.1_PDT001245150.1	759
GCA_023038375.1_PDT001288458.1	759
GCA_014329955.1_ASM1432995v1	760
GCA_022101475.1_PDT001244826.1	760
GCA_910572485.1_F1T3-S10	760
GCA_022136005.1_PDT001244984.1	761
GCA_023130375.1_ASM2313037v1	762
GCA_022115635.1_PDT001244226.1	766
GCA_022501685.1_PDT001261496.1	769
GCA_021545745.1_PDT001227508.1	771
GCA_907172425.1_F1T2-S12	772
GCA_022558985.1_ASM2255898v1	773
GCA_023043775.1_PDT001288105.1	776
GCA_014080305.1_PDT000802749.1	778
GCA_014117745.1_ASM1411774v1	779
GCA_014117745.2_ASM1411774v2	779
GCA_013010825.1_PDT000434485.1	781
GCA_013011065.1_PDT000434598.1	784
GCA_013011285.1_PDT000434570.1	784
GCA_023365055.1_PDT001307849.1	790
GCA_013010785.1_PDT000434480.1	793
GCA_022162545.1_PDT001243314.1	793
GCA_023042435.1_PDT001288206.1	794
GCA_022505965.1_PDT001261477.1	795
GCA_022100095.1_PDT001243982.1	796
GCA_022101555.1_PDT001244577.1	796
GCA_022101655.1_PDT001244359.1	796
GCA_022161025.1_PDT001243457.1	796
GCA_023365795.1_PDT001307796.1	796
GCA_022099315.1_PDT001244410.1	797
GCA_022162125.1_PDT001243332.1	797
GCA_022162805.1_PDT001243256.1	797
GCA_023043735.1_PDT001288107.1	797
GCA_012384195.1_PDT000246494.2	798
GCA_022099795.1_PDT001245015.1	798
GCA_022122045.1_PDT001243390.1	798
GCA_022157265.1_PDT001243842.1	798
GCA_022106655.1_PDT001244758.1	799
GCA_022140445.1_PDT001244184.1	799
GCA_022160145.1_PDT001243544.1	799
GCA_022099045.1_PDT001244908.1	800
GCA_022102075.1_PDT001243679.1	800
GCA_022118595.1_PDT001245092.1	800
GCA_022160025.1_PDT001243560.1	800
GCA_014529305.1_ASM1452930v1	801
GCA_017728415.1_PDT000987011.1	801
GCA_022101015.1_PDT001243828.1	801
GCA_022104015.1_PDT001243389.1	801
GCA_022126825.1_PDT001244279.1	801
GCA_022156485.1_PDT001243919.1	801
GCA_022139585.1_PDT001244570.1	802
GCA_022155025.1_PDT001243978.1	802
GCA_022162525.1_PDT001243317.1	802
GCA_022559065.1_ASM2255906v1	802
GCA_017897075.1_ASM1789707v1	803
GCA_017902115.1_PDT001003246.1	804
GCA_022100395.1_PDT001243926.1	804
GCA_023273345.1_ASM2327334v1	805
GCA_012642945.1_PDT000140747.2	806
GCA_017036475.1_PDT000954494.1	806
GCA_022122865.1_PDT001244471.1	806
GCA_013000805.1_PDT000731935.1	811
GCA_014089165.1_PDT000803231.1	812
GCA_017055215.1_PDT000953262.1	814
GCA_017134475.1_PDT000948708.1	814
GCA_017135175.1_PDT000948675.1	817
GCA_017053455.1_PDT000953377.1	818
GCA_023102115.1_PDT001292899.1	818
GCA_013039685.1_PDT000417104.1	821
GCA_016758315.1_ASM1675831v1	821
GCA_015959625.1_PDT000892644.1	825
GCA_015959625.2_PDT000892644.3	825
GCA_012247045.1_PDT000290520.2	826
GCA_016118895.1_PDT000916957.1	826
GCA_022444045.1_PDT001257363.1	826
GCA_014075815.1_PDT000802503.1	833
GCA_021543535.1_PDT001227542.1	836
GCA_021544855.1_PDT001227281.1	836
GCA_021544975.1_PDT001227262.1	836
GCA_021542435.1_PDT001227744.1	837
GCA_021542455.1_PDT001227743.1	837
GCA_021545475.1_PDT001227512.1	837
GCA_014081985.1_PDT000802602.1	838
GCA_021544585.1_PDT001227313.1	838
GCA_013716305.1_PDT000766470.1	839
GCA_022359975.1_ASM2235997v1	839
GCA_022359985.1_ASM2235998v1	839
GCA_022877425.1_PDT001280837.1	840
GCA_023059975.1_ASM2305997v1	840
GCA_013077705.1_PDT000181788.2	841
GCA_015289945.1_PDT000881401.1	841
GCA_021543055.1_PDT001227633.1	841
GCA_021543165.1_PDT001227600.1	841
GCA_021542055.1_PDT001227798.1	842
GCA_021544495.1_PDT001227344.1	842
GCA_013775585.1_PDT000753825.1	843
GCA_015290405.1_PDT000881495.1	844
GCA_021544355.1_PDT001227385.1	844
GCA_021542375.1_PDT001227756.1	845
GCA_021907145.1_PDT001216060.1	845
GCA_021868415.1_PDT001236679.1	846
GCA_021542535.1_PDT001227714.1	848
GCA_014079085.1_PDT000802785.1	849
GCA_023059995.1_ASM2305999v1	850
GCA_014495555.1_ASM1449555v1	852
GCA_013605465.1_ASM1360546v1	853
GCA_021416285.1_ASM2141628v1	854
GCA_021416995.1_ASM2141699v1	854
GCA_021542655.1_PDT001227696.1	854
GCA_014926175.1_ASM1492617v1	855
GCA_014495305.1_ASM1449530v1	856
GCA_021461335.1_ASM2146133v1	857
GCA_021371495.1_PDT001216508.1	859
GCA_013044745.1_PDT000409029.1	860
GCA_014762045.1_PDT000845204.1	861
GCA_013041165.1_PDT000411014.1	866
GCA_013078225.1_PDT000181703.2	866
GCA_014777935.1_PDT000848614.1	866
GCA_013173605.1_ASM1317360v1	876
GCA_020515355.1_ASM2051535v1	876
GCA_013173445.1_ASM1317344v1	877
GCA_021369875.1_PDT001216533.1	882
GCA_021371395.1_PDT001216522.1	883
GCA_021751785.1_PDT001233368.1	885
GCA_013016955.1_PDT000427678.1	895
GCA_012982355.1_PDT000618972.1	896
GCA_012984175.1_PDT000618738.1	902
GCA_012982635.1_PDT000618900.1	903
GCA_012873335.1_PDT000713393.1	905
GCA_021538455.1_PDT001227240.1	907
GCA_012919945.1_PDT000716823.1	908
GCA_012981615.1_PDT000618956.1	909
GCA_013017355.1_PDT000427565.1	915
GCA_012509175.1_PDT000589975.1	916
GCA_012459965.1_PDT000615880.1	919
GCA_013021265.1_PDT000651135.1	921
GCA_012502815.1_PDT000181730.2	929
GCA_013014305.1_PDT000430760.1	932
GCA_019725335.1_PDT001114981.1	934
GCA_020678145.1_PDT001164004.1	934
GCA_012657755.1_PDT000673520.1	936
GCA_012300665.1_PDT000536610.1	937
GCA_012537455.1_PDT000615887.1	937
GCA_012877095.1_PDT000713205.1	939
GCA_012503215.1_PDT000615838.1	940
GCA_019434375.1_ASM1943437v1	940
GCA_019724975.1_PDT001114916.1	940
GCA_012535635.1_PDT000616150.1	945
GCA_012869415.1_PDT000713562.1	945
GCA_012866195.1_PDT000713695.1	949
GCA_012472715.1_PDT000616082.1	950
GCA_021582015.1_PDT001230011.1	950
GCA_012502315.1_PDT000181817.2	954
GCA_012593165.1_PDT000651991.1	954
GCA_022122705.1_PDT001245445.1	964
GCA_012181125.1_PDT000466083.1	968
GCA_021458665.1_PDT001221832.1	969
GCA_021459065.1_PDT001221830.1	969
GCA_021459105.1_PDT001221829.1	969
GCA_021459145.1_PDT001221828.1	969
GCA_012707345.1_PDT000124856.2	970
GCA_012875995.1_PDT000713265.1	974
GCA_012313465.1_PDT000272538.2	975
GCA_012468135.1_PDT000604277.1	976
GCA_012672785.1_PDT000136070.2	981
GCA_018591495.1_PDT001049318.1	982
GCA_014216395.1_ASM1421639v1	983
GCA_021273345.1_PDT001210618.1	983
GCA_021343665.1_ASM2134366v1	984
GCA_021096125.1_PDT001188998.1	986
GCA_009707915.1_ASM970791v1	987
GCA_014216355.1_ASM1421635v1	990
GCA_021096825.1_PDT001188924.1	990
GCA_021031615.1_PDT001188881.1	991
GCA_021031635.1_PDT001188889.1	991
GCA_021035185.1_PDT001188842.1	991
GCA_021095485.1_PDT001189040.1	991
GCA_021096545.1_PDT001188976.1	991
GCA_021038065.1_PDT001188877.1	992
GCA_021038005.1_PDT001189036.1	993
GCA_021749205.1_PDT001234238.1	995
GCA_006337025.1_ASM633702v1	999
GCA_006376625.1_ASM637662v1	1001
GCA_012054665.1_PDT000568645.1	1004
GCA_017779785.1_PDT000978947.1	1004
GCA_017742405.1_ASM1774240v1	1005
GCA_012054605.1_PDT000568677.1	1007
GCA_022123645.1_PDT001244496.1	1010
GCA_012502835.1_PDT000181704.2	1011
GCA_012502855.1_PDT000181710.2	1011
GCA_019215965.1_PDT001089121.1	1012
GCA_021342095.1_ASM2134209v1	1012
GCA_021342635.1_ASM2134263v1	1012
GCA_021096945.1_PDT001188875.1	1016
GCA_021096925.1_PDT001188903.1	1019
GCA_021097065.1_PDT001188796.1	1019
GCA_021646645.1_ASM2164664v1	1019
GCA_021342735.1_ASM2134273v1	1021
GCA_021343015.1_ASM2134301v1	1021
GCA_021229715.1_ASM2122971v1	1022
GCA_019926495.1_ASM1992649v1	1023
GCA_021035165.1_PDT001188838.1	1023
GCA_021094965.1_PDT001189099.1	1023
GCA_020616495.1_ASM2061649v1	1024
GCA_018589765.1_PDT001049220.1	1027
GCA_021035105.1_PDT001188865.1	1027
GCA_004768245.1_ASM476824v1	1031
GCA_004768315.1_ASM476831v1	1031
GCA_021089875.1_ASM2108987v1	1031
GCA_006233275.1_ASM623327v1	1032
GCA_020265865.1_PDT000814301.1	1038
GCA_004026115.1_ASM402611v1	1039
GCA_012903525.1_PDT000704918.1	1040
GCA_017731695.1_PDT000986726.1	1041
GCA_017731875.1_PDT000986717.1	1041
GCA_017731895.1_PDT000986718.1	1041
GCA_017731975.1_PDT000986713.1	1041
GCA_020251455.1_P14-U62	1041
GCA_017730975.1_PDT000986760.1	1042
GCA_019878365.1_ASM1987836v1	1042
GCA_017731835.1_PDT000986721.1	1043
GCA_017731885.1_PDT000986719.1	1043
GCA_017781865.1_PDT000978265.1	1043
GCA_019878585.1_ASM1987858v1	1043
GCA_019878605.1_ASM1987860v1	1043
GCA_021033665.1_PDT001188921.1	1043
GCA_019878625.1_ASM1987862v1	1044
GCA_019878645.1_ASM1987864v1	1044
GCA_004116815.1_ASM411681v1	1045
GCA_019660925.1_ASM1966092v1	1045
GCA_019878265.1_ASM1987826v1	1045
GCA_019878385.1_ASM1987838v1	1045
GCA_019878405.1_ASM1987840v1	1045
GCA_019878425.1_ASM1987842v1	1045
GCA_019878565.1_ASM1987856v1	1045
GCA_020089805.1_ASM2008980v1	1045
GCA_019230165.1_PDT001089051.1	1047
GCA_019660785.1_ASM1966078v1	1047
GCA_019878545.1_ASM1987854v1	1047
GCA_020168375.1_ASM2016837v1	1047
GCA_020677165.1_PDT001164090.1	1048
GCA_021031465.1_PDT001188916.1	1048
GCA_004768185.1_ASM476818v1	1049
GCA_019729555.1_PDT001114972.1	1049
GCA_020089785.1_ASM2008978v1	1049
GCA_020418355.1_ASM2041835v1	1049
GCA_019217205.1_PDT001089335.1	1050
GCA_021031495.1_PDT001188911.1	1050
GCA_019895155.1_PDT001124977.1	1051
GCA_019895715.1_PDT001124976.1	1051
GCA_019926335.1_ASM1992633v1	1051
GCA_018118025.1_PDT001010090.1	1052
GCA_019659865.1_ASM1965986v1	1052
GCA_019753815.1_ASM1975381v1	1052
GCA_019926645.1_ASM1992664v1	1052
GCA_019893705.1_PDT001007737.1	1053
GCA_019230645.1_PDT001089021.1	1054
GCA_021035085.1_PDT001188864.1	1054
GCA_004768155.1_ASM476815v1	1055
GCA_019443365.1_ASM1944336v1	1055
GCA_019660545.1_ASM1966054v1	1055
GCA_019720795.1_ASM1972079v1	1055
GCA_019926465.1_ASM1992646v1	1056
GCA_019460065.1_ASM1946006v1	1057
GCA_019721135.1_ASM1972113v1	1057
GCA_019878235.1_ASM1987823v1	1057
GCA_019460105.1_ASM1946010v1	1058
GCA_019878345.1_ASM1987834v1	1058
GCA_018456585.1_ASM1845658v1	1060
GCA_020673315.1_PDT001156644.2	1060
GCA_017899155.1_PDT001002477.1	1061
GCA_017909815.1_PDT001002488.1	1061
GCA_004768075.1_ASM476807v1	1062
GCA_004767805.1_ASM476780v1	1063
GCA_017909675.1_PDT001002510.1	1063
GCA_004767775.1_ASM476777v1	1064
GCA_004767885.1_ASM476788v1	1064
GCA_004768055.1_ASM476805v1	1064
GCA_004768085.1_ASM476808v1	1064
GCA_004767655.1_ASM476765v1	1065
GCA_006352185.1_ASM635218v1	1068
GCA_012972905.1_PDT000730325.1	1070
GCA_018111385.1_PDT001009514.1	1071
GCA_013040225.1_PDT000415759.1	1089
GCA_019202135.1_ASM1920213v1	1090
GCA_012503075.1_PDT000181806.2	1091
GCA_002809905.1_ASM280990v1	1093
GCA_004122445.1_ASM412244v1	1093
GCA_012479175.1_PDT000615971.1	1093
GCA_019202145.1_ASM1920214v1	1093
GCA_019202185.1_ASM1920218v1	1094
GCA_019230405.1_PDT001089038.1	1095
GCA_013793665.1_PDT000750093.1	1099
GCA_013716375.1_PDT000766461.1	1104
GCA_014048105.1_PDT000799984.1	1104
GCA_019215725.1_PDT001089145.1	1104
GCA_021438985.1_PDT001220510.1	1105
GCA_014047945.1_PDT000799986.1	1108
GCA_014753155.1_PDT000845221.1	1111
GCA_014048065.1_PDT000799983.1	1114
GCA_015961245.1_PDT000892626.1	1114
GCA_015961245.2_PDT000892626.3	1114
GCA_019230385.1_PDT001089035.1	1120
GCA_019051635.1_ASM1905163v1	1121
GCA_019053605.1_ASM1905360v1	1121
GCA_015178225.1_PDT000850205.1	1122
GCA_015178245.1_PDT000850201.1	1122
GCA_015178305.1_PDT000850200.1	1122
GCA_015178365.1_PDT000850196.1	1122
GCA_015178385.1_PDT000850194.1	1122
GCA_015178425.1_PDT000850190.1	1122
GCA_015178265.1_PDT000850203.1	1123
GCA_015178285.1_PDT000850202.1	1123
GCA_015178325.1_PDT000850199.1	1123
GCA_015178405.1_PDT000850193.1	1123
GCA_019051815.1_ASM1905181v1	1123
GCA_014816485.1_PDT000850207.1	1125
GCA_014816545.1_PDT000850206.1	1125
GCA_014816565.1_PDT000850204.1	1125
GCA_014816625.1_PDT000850191.1	1125
GCA_014816685.1_PDT000850195.1	1125
GCA_014816705.1_PDT000850192.1	1125
GCA_014816725.1_PDT000850197.1	1125
GCA_014816745.1_PDT000850189.1	1125
GCA_014816805.1_PDT000850188.1	1125
GCA_014816825.1_PDT000850186.1	1125
GCA_014816875.1_PDT000850184.1	1125
GCA_014816965.1_PDT000850180.1	1125
GCA_014817215.1_PDT000850165.1	1125
GCA_014817325.1_PDT000850157.1	1125
GCA_019052095.1_ASM1905209v1	1125
GCA_014816425.1_PDT000850208.1	1126
GCA_014816445.1_PDT000850210.1	1126
GCA_014816785.1_PDT000850185.1	1126
GCA_014817305.1_PDT000850159.1	1126
GCA_014817345.1_PDT000850160.1	1126
GCA_019050795.1_ASM1905079v1	1126
GCA_019051005.1_ASM1905100v1	1126
GCA_019051115.1_ASM1905111v1	1126
GCA_019228645.1_PDT001089189.1	1126
GCA_014816925.1_PDT000850179.1	1127
GCA_014816985.1_PDT000850177.1	1127
GCA_014817065.1_PDT000850173.1	1127
GCA_014817285.1_PDT000850164.1	1127
GCA_019050495.1_ASM1905049v1	1127
GCA_019050935.1_ASM1905093v1	1127
GCA_019051295.1_ASM1905129v1	1127
GCA_019051595.1_ASM1905159v1	1127
GCA_019053135.1_ASM1905313v1	1127
GCA_019230505.1_PDT001089027.1	1127
GCA_014816945.1_PDT000850181.1	1128
GCA_014817005.1_PDT000850178.1	1128
GCA_014817045.1_PDT000850174.1	1128
GCA_014817405.1_PDT000850158.1	1128
GCA_014817445.1_PDT000850156.1	1128
GCA_019050675.1_ASM1905067v1	1128
GCA_019052205.1_ASM1905220v1	1128
GCA_019052895.1_ASM1905289v1	1128
GCA_014816525.1_PDT000850209.1	1129
GCA_014816765.1_PDT000850198.1	1129
GCA_014817025.1_PDT000850176.1	1129
GCA_014817145.1_PDT000850171.1	1129
GCA_014817185.1_PDT000850166.1	1129
GCA_014817205.1_PDT000850163.1	1129
GCA_014817245.1_PDT000850170.1	1129
GCA_014817385.1_PDT000850161.1	1129
GCA_014816865.1_PDT000850187.1	1130
GCA_014817165.1_PDT000850168.1	1130
GCA_014817365.1_PDT000850162.1	1130
GCA_014817465.1_PDT000850155.1	1130
GCA_014816845.1_PDT000850183.1	1131
GCA_014816905.1_PDT000850182.1	1131
GCA_014817115.1_PDT000850167.1	1131
GCA_014817105.1_PDT000850172.1	1132
GCA_019051315.1_ASM1905131v1	1132
GCA_014817265.1_PDT000850169.1	1133
GCA_015246125.1_PDT000879559.1	1133
GCA_014817085.1_PDT000850175.1	1134
GCA_014878395.1_ASM1487839v1	1134
GCA_016810115.1_ASM1681011v1	1140
GCA_019216305.1_PDT001089060.1	1145
GCA_019230085.1_PDT001089053.1	1145
GCA_019230225.1_PDT001089044.1	1147
GCA_019054145.1_ASM1905414v1	1150
GCA_019228905.1_PDT001089165.1	1150
GCA_018260215.1_PDT001018053.1	1151
GCA_019229465.1_PDT001089127.1	1152
GCA_019229665.1_PDT001089094.1	1152
GCA_018337535.1_PDT001023436.1	1153
GCA_018921905.1_PDT001071461.1	1153
GCA_019054375.1_ASM1905437v1	1153
GCA_019054535.1_ASM1905453v1	1153
GCA_019054575.1_ASM1905457v1	1153
GCA_018259935.1_PDT001018068.1	1154
GCA_019054415.1_ASM1905441v1	1155
GCA_019214885.1_PDT001089264.1	1156
GCA_019227985.1_PDT001089249.1	1156
GCA_019230325.1_PDT001089041.1	1158
GCA_013025185.1_PDT000427234.1	1162
GCA_019216285.1_PDT001089080.1	1162
GCA_019217025.1_PDT001089176.1	1166
GCA_018420775.1_ASM1842077v1	1167
GCA_009709915.1_ASM970991v1	1174
GCA_012977025.1_PDT000730899.1	1193
GCA_018884065.1_ASM1888406v1	1199
GCA_018224145.1_ASM1822414v1	1200
GCA_018224805.1_ASM1822480v1	1200
GCA_018456505.1_ASM1845650v1	1200
GCA_018456805.1_ASM1845680v1	1200
GCA_018456815.1_ASM1845681v1	1200
GCA_018224165.1_ASM1822416v1	1201
GCA_015000725.1_PDT000868659.1	1202
GCA_018224095.1_ASM1822409v1	1203
GCA_018456745.1_ASM1845674v1	1203
GCA_018224245.1_ASM1822424v1	1205
GCA_022983755.1_PDT001286597.1	1206
GCA_018224765.1_ASM1822476v1	1207
GCA_012592205.1_PDT000673696.1	1208
GCA_018602655.1_PDT001049222.1	1208
GCA_018224205.1_ASM1822420v1	1209
GCA_014826015.1_ASM1482601v1	1213
GCA_014484515.1_PDT000828929.1	1245
GCA_014481675.1_PDT000828966.1	1252
GCA_014468255.1_PDT000828864.1	1258
GCA_001899625.1_ASM189962v1	1260
GCA_014472575.1_PDT000828925.1	1260
GCA_018072345.1_PDT001008112.1	1260
GCA_014472095.1_PDT000828806.1	1261
GCA_014469715.1_PDT000828935.1	1263
GCA_014471255.1_PDT000828928.1	1263
GCA_018072745.1_PDT001008045.1	1263
GCA_018072765.1_PDT001008043.1	1264
GCA_017902995.1_PDT001003049.1	1265
GCA_018072705.1_PDT001008053.1	1265
GCA_017902595.1_PDT001003154.1	1266
GCA_017902635.1_PDT001003147.1	1266
GCA_017903195.1_PDT001003107.1	1266
GCA_018072445.1_PDT001008098.1	1266
GCA_017902695.1_PDT001003135.1	1267
GCA_017902895.1_PDT001003100.1	1267
GCA_014469175.1_PDT000828867.1	1268
GCA_017902425.1_PDT001003197.1	1268
GCA_017902675.1_PDT001003142.1	1268
GCA_018072325.1_PDT001008115.1	1268
GCA_017902835.1_PDT001003108.1	1271
GCA_007655295.1_ASM765529v1	1273
GCA_017900575.1_PDT001003418.1	1273
GCA_009761715.1_ASM976171v1	1274
GCA_017728395.1_PDT000987014.1	1274
GCA_017901375.1_PDT001003339.1	1275
GCA_017901415.1_PDT001003319.1	1275
GCA_017902135.1_PDT001003241.1	1275
GCA_017901495.1_PDT001003307.1	1276
GCA_017901835.1_PDT001003282.1	1277
GCA_017902055.1_PDT001003244.1	1277
GCA_017901855.1_PDT001003268.1	1278
GCA_017901915.1_PDT001003272.1	1279
GCA_014480875.1_PDT000829259.1	1280
GCA_017900595.1_PDT001003417.1	1280
GCA_017901715.1_PDT001003287.1	1280
GCA_017901875.1_PDT001003271.1	1280
GCA_017901935.1_PDT001003279.1	1280
GCA_017901215.1_PDT001003345.1	1282
GCA_017901295.1_PDT001003344.1	1282
GCA_017901675.1_PDT001003294.1	1282
GCA_017901395.1_PDT001003335.1	1283
GCA_017901635.1_PDT001003291.1	1283
GCA_017901275.1_PDT001003353.1	1285
GCA_017901355.1_PDT001003340.1	1285
GCA_018095195.1_ASM1809519v1	1292
GCA_017683665.1_PDT000993018.1	1295
GCA_005869925.1_ASM586992v1	1298
GCA_017738895.1_PDT000985551.1	1300
GCA_017729175.1_PDT000986827.1	1301
GCA_018117945.1_PDT001010077.1	1305
GCA_018072885.1_PDT001008020.1	1307
GCA_018095065.1_ASM1809506v1	1308
GCA_017903035.1_PDT001003041.1	1310
GCA_017902915.1_PDT001003084.1	1311
GCA_018072725.1_PDT001008044.1	1311
GCA_018075185.1_PDT001007731.1	1311
GCA_016761375.1_ASM1676137v1	1312
GCA_016761415.1_ASM1676141v1	1312
GCA_017902295.1_PDT001003205.1	1312
GCA_017902315.1_PDT001003204.1	1312
GCA_017902795.1_PDT001003117.1	1312
GCA_018072845.1_PDT001008022.1	1312
GCA_017729155.1_PDT000986828.1	1315
GCA_017902335.1_PDT001003224.1	1317
GCA_017902975.1_PDT001003063.1	1317
GCA_018098045.1_PDT001008151.1	1317
GCA_018072385.1_PDT001008107.1	1318
GCA_018072465.1_PDT001008092.1	1318
GCA_018072585.1_PDT001008066.1	1318
GCA_018072805.1_PDT001008033.1	1318
GCA_017728975.1_PDT000986948.1	1319
GCA_018072685.1_PDT001008056.1	1319
GCA_018072785.1_PDT001008027.1	1319
GCA_018098945.1_PDT001008128.1	1319
GCA_018072305.1_PDT001008117.1	1320
GCA_018072285.1_PDT001008119.1	1321
GCA_018072505.1_PDT001008074.1	1321
GCA_017903215.1_PDT001003102.1	1322
GCA_017902375.1_PDT001003189.1	1323
GCA_017902455.1_PDT001003188.1	1323
GCA_017902515.1_PDT001003184.1	1323
GCA_017902655.1_PDT001003152.1	1323
GCA_017902715.1_PDT001003139.1	1323
GCA_017902935.1_PDT001003058.1	1324
GCA_017896555.1_ASM1789655v1	1327
GCA_017733215.1_PDT000986554.1	1329
GCA_017143575.1_PDT000947581.1	1330
GCA_017728335.1_PDT000987046.1	1330
GCA_017902065.1_PDT001003245.1	1330
GCA_017143255.1_PDT000947587.1	1331
GCA_017728355.1_PDT000987048.1	1331
GCA_017728375.1_PDT000987033.1	1331
GCA_017901315.1_PDT001003342.1	1332
GCA_017901435.1_PDT001003333.1	1332
GCA_017901695.1_PDT001003295.1	1332
GCA_017901235.1_PDT001003343.1	1333
GCA_017598885.1_ASM1759888v1	1334
GCA_017729015.1_PDT000986942.1	1334
GCA_017729055.1_PDT000986941.1	1334
GCA_017901475.1_PDT001003308.1	1334
GCA_017135465.1_PDT000948672.1	1335
GCA_017902015.1_PDT001003254.1	1338
GCA_017134935.1_PDT000948681.1	1339
GCA_017838155.1_ASM1783815v1	1339
GCA_017582305.1_ASM1758230v1	1340
GCA_017582355.1_ASM1758235v1	1340
GCA_004765745.1_ASM476574v1	1342
GCA_015643595.1_ASM1564359v1	1345
GCA_016445325.1_PDT000925122.1	1351
GCA_004088295.1_ASM408829v1	1354
GCA_016676315.1_PDT000934339.1	1355
GCA_004025155.1_ASM402515v1	1359
GCA_016803855.1_ASM1680385v1	1361
GCA_016445185.1_PDT000924966.1	1364
GCA_016572735.1_PDT000928912.1	1366
GCA_016572735.2_PDT000928912.3	1366
GCA_016572605.1_PDT000928913.1	1368
GCA_016572605.2_PDT000928913.3	1368
GCA_015283675.1_PDT000882048.1	1370
GCA_015621765.1_PDT000893782.1	1371
GCA_014895095.1_ASM1489509v1	1374
GCA_014893005.1_ASM1489300v1	1375
GCA_014683325.1_PDT000435189.1	1376
GCA_014775535.1_PDT000848494.1	1381
GCA_014103315.1_ASM1410331v1	1385
GCA_015959085.1_PDT000893879.1	1385
GCA_014079905.1_PDT000802831.1	1396
GCA_015621785.1_PDT000893754.1	1396
GCA_014159655.1_PDT000807091.1	1398
GCA_015245435.1_PDT000879535.1	1400
GCA_015244725.1_PDT000879488.1	1405
GCA_015245585.1_PDT000879573.1	1405
GCA_015245475.1_PDT000879499.1	1407
GCA_015245335.1_PDT000879507.1	1408
GCA_015246355.1_PDT000879504.1	1409
GCA_015000685.1_PDT000868675.1	1410
GCA_015244805.1_PDT000879476.1	1410
GCA_015283945.1_PDT000882035.1	1411
GCA_015000905.1_PDT000868620.1	1415
GCA_015283145.1_PDT000882064.1	1416
GCA_012351535.1_PDT000496894.1	1422
GCA_014494925.1_ASM1449492v1	1422
GCA_014495405.1_ASM1449540v1	1422
GCA_014495455.1_ASM1449545v1	1423
GCA_019980725.1_PDT001129701.1	1424
GCA_015284595.1_PDT000882024.1	1428
GCA_013079545.1_PDT000176221.2	1432
GCA_019986045.1_PDT001129938.1	1433
GCA_015284515.1_PDT000882019.1	1437
GCA_015283285.1_PDT000882063.1	1440
GCA_013081945.1_PDT000175939.2	1448
GCA_001894635.1_ASM189463v1	1474
GCA_019366805.1_ASM1936680v1	1474
GCA_019373645.1_ASM1937364v1	1481
GCA_012977185.1_PDT000730896.1	1491
GCA_012977645.1_PDT000730891.1	1491
GCA_021171285.1_PDT001201442.1	1493
GCA_018838435.1_PDT001066698.1	1494
GCA_021448545.1_PDT001221440.1	1501
GCA_012979695.1_PDT000632226.1	1509
GCA_017765365.1_PDT000980204.1	1511
GCA_013012325.1_PDT000431892.1	1517
GCA_013038855.1_PDT000417152.1	1518
GCA_002223985.1_ASM222398v1	1524
GCA_017730375.1_PDT000986776.1	1524
GCA_014494155.1_ASM1449415v1	1537
GCA_012459985.1_PDT000615827.1	1538
GCA_014493805.1_ASM1449380v1	1543
GCA_014494295.1_ASM1449429v1	1549
GCA_002012005.1_ASM201200v1	1560
GCA_002216975.1_ASM221697v1	1561
GCA_018162995.1_PDT001013209.1	1564
GCA_018357405.1_PDT001025640.1	1569
GCA_012644425.1_PDT000673590.1	1571
GCA_012672745.1_PDT000136078.2	1573
GCA_018013675.1_PDT001006234.1	1586
GCA_012984875.1_PDT000618721.1	1604
GCA_012037435.1_ASM1203743v1	1613
GCA_008272715.1_ASM827271v1	1623
GCA_011045455.1_ASM1104545v1	1623
GCA_015673585.1_ASM1567358v1	1626
GCA_011029685.1_ASM1102968v1	1628
GCA_017760825.1_PDT000981947.1	1628
GCA_015676075.1_ASM1567607v1	1629
GCA_008042015.2_ASM804201v2	1633
GCA_006937215.1_ASM693721v1	1635
GCA_014094615.1_PDT000803498.1	1635
GCA_018428975.1_ASM1842897v1	1635
GCA_001885555.1_ASM188555v1	1636
GCA_001462715.1_ASM146271v1	1642
GCA_006233445.1_ASM623344v1	1642
GCA_001616385.1_ASM161638v1	1647
GCA_006352265.1_ASM635226v1	1653
GCA_018566135.1_PDT001039873.1	1660
GCA_000987545.1_ASM98754v1	1663
GCA_001463645.1_ASM146364v1	1663
GCA_005484365.1_ASM548436v1	1663
GCA_001442495.1_ASM144249v1	1669
GCA_014938345.1_PDT000862754.1	1679
GCA_014937545.1_PDT000863055.1	1682
GCA_014827675.1_PDT000850901.1	1686
GCA_014707795.1_PDT000843128.1	1699
GCA_016697485.1_PDT000937457.1	1707
GCA_004566595.1_ASM456659v1	1712
GCA_004569745.1_ASM456974v1	1714
GCA_001282295.1_ASM128229v1	1717
GCA_001282375.1_ASM128237v1	1718
GCA_004309695.1_ASM430969v1	1720
GCA_001282335.1_ASM128233v1	1724
GCA_013426075.1_ASM1342607v1	1734
GCA_013426095.1_ASM1342609v1	1735
GCA_001282225.1_ASM128222v1	1752
GCA_001282235.1_ASM128223v1	1753
GCA_001282215.1_ASM128221v1	1756
GCA_013007255.1_PDT000445954.1	1792
GCA_019161735.1_PDT001083873.1	1796
GCA_012981055.1_PDT000619077.1	1801
GCA_012981715.1_PDT000618952.1	1801
GCA_000987555.1_ASM98755v1	1809
GCA_014484215.1_PDT000828911.1	1835
GCA_018254175.1_PDT001017901.1	1839
GCA_012442945.1_PDT000222826.2	1844
GCA_012453185.1_PDT000589799.1	1861
GCA_014494255.1_ASM1449425v1	1891
GCA_009913755.1_ASM991375v1	1898
GCA_009913765.1_ASM991376v1	1899
GCA_014494555.1_ASM1449455v1	1916
GCA_009757205.1_ASM975720v1	1940
GCA_012672685.1_PDT000136074.2	1956
GCA_001615675.1_ASM161567v1	2001
GCA_004103935.1_ASM410393v1	2007
GCA_004024375.1_ASM402437v1	2008
GCA_002589795.1_ASM258979v1	2018
GCA_014117635.1_ASM1411763v1	2018
GCA_014117635.2_ASM1411763v2	2018
GCA_004522145.1_ASM452214v1	2021
GCA_004309665.1_ASM430966v1	2023
GCA_014117655.1_ASM1411765v1	2024
GCA_014117655.2_ASM1411765v2	2024
GCA_001894125.1_ASM189412v1	2028
GCA_014117725.1_ASM1411772v1	2045
GCA_014117725.2_ASM1411772v2	2045
GCA_014133055.1_PDT000806234.1	2063
GCA_014154645.1_PDT000806329.1	2068
GCA_014271545.1_PDT000819642.1	2068
GCA_013374255.1_ASM1337425v1	2072
GCA_013374335.1_ASM1337433v1	2072
GCA_014117625.1_ASM1411762v1	2079
GCA_014329295.1_ASM1432929v1	2108
GCA_013345065.1_ASM1334506v1	2109
GCA_013025775.1_PDT000427068.1	2117
GCA_013347035.1_ASM1334703v1	2119
GCA_014329275.1_ASM1432927v1	2121
GCA_013077995.1_PDT000181727.2	2123
GCA_021859025.1_PDT001236240.1	2128
GCA_021452865.1_PDT001221391.1	2130
GCA_013973845.1_PDT000799288.1	2140
GCA_014137405.1_PDT000806331.1	2143
GCA_013012145.1_PDT000431906.1	2144
GCA_013850855.1_ASM1385085v1	2147
GCA_013060985.1_PDT000359182.1	2152
GCA_013015685.1_PDT000427798.1	2156
GCA_013007135.1_PDT000445978.1	2161
GCA_013007275.1_PDT000445960.1	2163
GCA_013011785.1_PDT000432056.1	2163
GCA_013007215.1_PDT000445962.1	2164
GCA_013011745.1_PDT000432058.1	2165
GCA_013012545.1_PDT000431870.1	2165
GCA_013007075.1_PDT000445987.1	2166
GCA_013129315.1_PDT000732129.1	2167
GCA_014080085.1_PDT000802763.1	2168
GCA_013012205.1_PDT000431891.1	2169
GCA_012983355.1_PDT000618831.1	2171
GCA_013017205.1_PDT000427612.1	2175
GCA_012914085.1_PDT000725240.1	2189
GCA_014074505.1_PDT000802828.1	2194
GCA_012672535.1_PDT000136089.2	2200
GCA_012672505.1_PDT000136083.2	2205
GCA_013354805.1_ASM1335480v1	2211
GCA_013355385.1_ASM1335538v1	2211
GCA_013355735.1_ASM1335573v1	2211
GCA_012482135.1_PDT000589866.1	2221
GCA_014105515.1_ASM1410551v1	2225
GCA_013063505.1_PDT000354862.1	2239
GCA_012289645.1_PDT000523066.1	2243
GCA_012453065.1_PDT000589812.1	2243
GCA_012452325.1_PDT000590044.1	2248
GCA_012290025.1_PDT000523064.1	2249
GCA_012404905.1_PDT000589875.1	2249
GCA_012433995.1_PDT000589773.1	2249
GCA_012433895.1_PDT000590080.1	2250
GCA_012482035.1_PDT000589860.1	2250
GCA_012452925.1_PDT000589858.1	2251
GCA_012490505.1_PDT000190949.2	2251
GCA_012452965.1_PDT000589859.1	2252
GCA_012452165.1_PDT000590005.1	2254
GCA_012845685.2_ASM1284568v2	2254
GCA_012453255.1_PDT000589790.1	2259
GCA_012995165.1_PDT000565882.1	2263
GCA_001282345.1_ASM128234v1	2290
GCA_004100205.1_ASM410020v1	2291
GCA_011291795.1_ASM1129179v1	2291
GCA_013898935.1_ASM1389893v1	2291
GCA_013899205.1_ASM1389920v1	2291
GCA_011029785.1_ASM1102978v1	2297
GCA_011029715.1_ASM1102971v1	2298
GCA_011029985.1_ASM1102998v1	2299
GCA_009907825.1_ASM990782v1	2301
GCA_009907965.1_ASM990796v1	2302
GCA_010365545.1_ASM1036554v1	2305
GCA_012117995.1_PDT000426885.1	2306
GCA_012852955.2_ASM1285295v2	2307
GCA_001282275.1_ASM128227v1	2308
GCA_008312855.1_ASM831285v1	2308
GCA_010365465.1_ASM1036546v1	2310
GCA_011029735.1_ASM1102973v1	2310
GCA_012377595.1_PDT000510052.1	2319
GCA_006536085.3_ASM653608v3	2324
GCA_002510175.1_ASM251017v1	2332
GCA_012657995.1_PDT000672662.1	2337
GCA_019230565.1_PDT001089015.1	2338
GCA_004803005.1_ASM480300v1	2343
GCA_001282195.1_ASM128219v1	2345
GCA_001282155.1_ASM128215v1	2346
GCA_005869945.1_ASM586994v1	2346
GCA_005930685.1_ASM593068v1	2346
GCA_004803305.1_ASM480330v1	2350
GCA_004832725.1_ASM483272v1	2350
GCA_012915185.1_PDT000722732.1	2360
GCA_012931305.1_ASM1293130v1	2364
GCA_005671355.1_ASM567135v1	2365
GCA_012439785.1_PDT000227105.2	2366
GCA_002223575.1_ASM222357v1	2368
GCA_002223655.1_ASM222365v1	2369
GCA_004831015.1_ASM483101v1	2372
GCA_005145995.1_ASM514599v1	2372
GCA_005146175.1_ASM514617v1	2372
GCA_012930835.1_ASM1293083v1	2377
GCA_002249025.1_ASM224902v1	2393
GCA_012854115.1_PDT000714667.1	2400
GCA_012854095.1_PDT000714665.1	2401
GCA_002803905.1_ASM280390v1	2420
GCA_004804095.1_ASM480409v1	2451
GCA_012355275.2_ASM1235527v2	2455
GCA_012439725.1_PDT000227136.2	2470
GCA_012350925.1_PDT000498740.1	2472
GCA_001519575.1_ASM151957v1	2490
GCA_001637655.1_ASM163765v1	2502
GCA_017910375.1_PDT001002431.1	2502
GCA_012443245.1_PDT000222775.2	2526
GCA_012378895.1_PDT000502998.1	2529
GCA_012379015.1_PDT000502997.1	2536
GCA_012378335.1_PDT000503005.1	2545
GCA_012069155.1_PDT000399207.1	2565
GCA_008326405.1_ASM832640v1	2602
GCA_012251125.1_PDT000468332.1	2617
GCA_006537505.3_ASM653750v3	2624
GCA_000987525.1_ASM98752v1	2645
GCA_012073085.1_PDT000394999.1	2647
GCA_002223735.1_ASM222373v1	2653
GCA_002223465.1_ASM222346v1	2657
GCA_002222955.1_ASM222295v1	2668
GCA_002222945.1_ASM222294v1	2672
GCA_002222905.1_ASM222290v1	2673
GCA_002222925.1_ASM222292v1	2673
GCA_013881755.1_PDT000517801.1	2696
GCA_018884465.1_ASM1888446v1	2698
GCA_002164865.2_ASM216486v2	2731
GCA_002155455.1_ASM215545v1	2738
GCA_000692815.1_Esch_coli_UCI_53_V1	2742
GCA_002155535.1_ASM215553v1	2752
GCA_000987535.1_ASM98753v1	2769
GCA_018023875.1_PDT000951086.1	2774
GCA_003899415.1_PDT000386722.1	2779
GCA_003782585.1_PDT000395172.1	2832
GCA_002519755.1_ASM251975v1	2904
GCA_012340475.1_PDT000486040.1	2914
GCA_012252785.1_PDT000468228.1	2925
GCA_002246205.1_ASM224620v1	3041
GCA_000488615.1_ASM48861v1	3104
GCA_002164975.2_ASM216497v2	3115
GCA_002155775.1_ASM215577v1	3126
GCA_001463385.1_ASM146338v1	3250
GCA_002456345.1_ASM245634v1	3250
GCA_002465405.1_ASM246540v1	3301
GCA_002468125.1_ASM246812v1	3310
GCA_000804345.1_ASM80434v1	3332
GCA_002486495.1_ASM248649v1	3344
GCA_002484855.1_ASM248485v1	3362
GCA_002442095.1_ASM244209v1	3379
GCA_002226545.1_ASM222654v1	3410
GCA_012320945.1_PDT000277148.2	3437
GCA_002166565.1_ASM216656v1	3444
GCA_013012465.1_PDT000431880.1	3455
GCA_002166535.1_ASM216653v1	3483
GCA_012737915.1_PDT000109309.2	3539
GCA_012738235.1_PDT000109310.2	3539
GCA_012738295.1_PDT000109326.2	3539
GCA_012738335.1_PDT000109314.2	3539
GCA_012738475.1_PDT000109312.2	3539
GCA_012651625.1_PDT000672216.1	3900
GCA_001912085.1_ASM191208v1	3948
GCA_002217135.1_ASM221713v1	4715
GCA_002246815.1_ASM224681v1	4771
GCA_002248305.1_ASM224830v1	4931
GCA_002290415.1_ASM229041v1	4934
GCA_903972785.1_005-005-c1	5503
GCA_903980105.1_BCH853	5505
GCA_902711345.2_H1-006-0022-L-R.v2	5509
GCA_023189935.1_PDT001296679.1	5574
GCA_000703925.1_ASM70392v1	5657
GCA_022550615.1_ASM2255061v1	5954
GCA_022550655.1_ASM2255065v1	5954
GCA_021541095.1_PDT001227890.1	6199
GCA_018160055.1_PDT001013432.1	7010
GCA_017756385.1_PDT000983803.1	7191
GCA_017756325.1_PDT000983805.1	7193
GCA_017756365.1_PDT000983802.1	7193
GCA_017756345.1_PDT000983804.1	7194
GCA_017064875.1_PDT000951700.1	7196
GCA_017001895.1_PDT000966304.1	7202
GCA_017731215.1_PDT000986747.1	7281
GCA_017731235.1_PDT000986746.1	7281
GCA_015286205.1_PDT000881646.1	7440
GCA_015392535.1_ASM1539253v1	7454
GCA_014821545.1_PDT000849879.1	7534
GCA_014823875.1_PDT000849820.1	7535
GCA_014329655.1_ASM1432965v1	8622
GCA_013085845.1_PDT000003804.3	9277
GCA_013071725.1_PDT000326069.1	9385
GCA_012918225.2_ASM1291822v2	9628
GCA_012918345.2_ASM1291834v2	9649
GCA_012890435.2_ASM1289043v2	9681
GCA_012871935.1_PDT000713462.1	9682
GCA_012868835.1_PDT000713603.1	9688
GCA_012387595.2_ASM1238759v2	10079
GCA_012265645.1_PDT000281776.2	10118
GCA_012296685.1_PDT000539058.1	10120
GCA_005040635.1_ASM504063v1	10463
GCA_004276775.1_PDT000395021.1	11337
GCA_000459935.1_Esch_coli_KOEGE_131_358a_V1	16019
GCA_000408225.1_Esch_coli_KTE221_V1	16503
GCA_000326425.1_Esch_coli_KTE163_V1	16629

## Sheet: DATASET S4
DATASET S4 Epidemiological and molecular characteristics of phylogenetically related E. coli ST410 isolates.
Accession number	SNP distance	Geographic location	Host	Source	Year of collection	Antimicrobial resistance gene	Plasmid replicon type
GYX208DH4E-2 (This study)	Reference	China: Guangzhou	Environment	Pork sales environment	2020	aac(3)-IId, aac(6')-Ib-cr, aadA2, aadA5, aph(3'')-Ib, aph(6)-Id, blaCMY-2, blaNDM-5, blaOXA-1, blaOXA-72, blaOXA-181, blaTEM-1B, dfrA12, dfrA17, mdf(A), mph(A), sul1, sul2, tet(B)	IncFII:1, IncFIA:1, IncFIB:49, IncQ1, IncX3, Col(BS512)
GYX208DH6-1 (This study)	1	China: Guangzhou	Environment	Pork sales environment	2020	aac(3)-IId, aac(6')-Ib-cr, aadA2, aadA5, aph(3'')-Ib, aph(6)-Id, blaCMY-2, blaNDM-5, blaOXA-1, blaOXA-181, blaTEM-1B, dfrA12, dfrA17, mdf(A), mph(A), sul1, sul2, tet(B)	IncFII:1, IncFIA:1, IncFIB:49, IncQ1, IncX3, Col(BS512)
GCA_018260215.1_PDT001018053.1	7	Vietnam	Patient	Blood	2017	aac(3)-IId, aac(6')-Ib-cr, aadA2, aadA5, aph(3'')-Ib, aph(6)-Id, blaCMY-2, blaNDM-5, blaOXA-1, blaTEM-1B, dfrA12, dfrA17, mdf(A), mph(A), sul1, sul2, tet(B)	IncFII:1, IncFIA:1, IncFIB:49, IncQ1, Col(BS512)
GCA_018072345.1_PDT001008112.1	8	Thailand: Nakhon Phanom	Homo sapiens	-	2017	aac(3)-IId, aac(6')-Ib-cr, aadA2, aadA5, aph(3'')-Ib, aph(6)-Id, blaCMY-2, blaCTX-M-15, blaNDM-5, blaOXA-1, blaTEM-1B, dfrA12, dfrA17, mdf(A), mph(A), sul1, sul2, tet(B)	IncFII:1, IncFIA:1, IncFIB:49, IncQ1, Col(BS512)
GCA_017900575.1_PDT001003418.1	8	Thailand: Mukdahan	Homo sapiens	-	2016	aac(3)-IId, aac(6')-Ib-cr, aadA2, aadA5, aph(3'')-Ib, aph(6)-Id, blaCMY-2, blaCTX-M-15, blaNDM-5, blaOXA-1, blaTEM-1B, dfrA12, dfrA17, erm(42), mdf(A), mph(A), sul1, sul2, tet(A), tet(B)	IncFII:1, IncFIA:1, IncFIB:49, IncQ1, IncI1, Col(BS512)
GCA_018259935.1_PDT001018068.1	10	Vietnam	Patient	Blood	2018	aac(3)-IId, aac(6')-Ib-cr, aadA5, aph(3'')-Ib, aph(6)-Id, blaCMY-2, blaNDM-5, blaOXA-1, blaTEM-1B, dfrA12, dfrA17, mdf(A), mph(A), sul1, sul2, tet(B)	IncFII:1, IncFIA:1, IncFIB:49, IncQ1, Col(BS512)
GCA_017902995.1_PDT001003049.1	10	Thailand: Udon Thani	Homo sapiens	-	2016	aac(3)-IId, aac(6')-Ib-cr, aadA2, aadA5, aph(3'')-Ib, aph(6)-Id, blaCMY-2, blaCTX-M-15, blaNDM-5, blaOXA-1, blaTEM-1B, dfrA12, dfrA17, mdf(A), mph(A), sul1, sul2, tet(B)	IncFII:1, IncFIA:1, IncFIB:49, IncQ1, Col(BS512)
GCA_017902135.1_PDT001003241.1	10	Thailand: Udon Thani	Homo sapiens	-	2016	aac(3)-IId, aac(6')-Ib-cr, aadA2, aadA5, aph(3'')-Ib, aph(6)-Id, blaCMY-2, blaCTX-M-15, blaNDM-5, blaOXA-1, blaTEM-1B, dfrA12, dfrA17, mdf(A), mph(A), sul1, sul2, tet(B)	IncFII:1, IncFIA:1, IncFIB:49, IncQ1, Col(BS512)
GCA_017901415.1_PDT001003319.1	10	Thailand: Sakon Nakhon	Homo sapiens	-	2017	aac(3)-IId, aac(6')-Ib-cr, aadA2, aadA5, aph(3'')-Ib, aph(6)-Id, blaCMY-2, blaCTX-M-15, blaNDM-5, blaOXA-1, blaTEM-1B, dfrA12, dfrA17, mdf(A), mph(A), sul1, sul2, tet(B)	IncFII:1, IncFIA:1, IncFIB:49, IncQ1, Col(BS512), Col440II
GCA_017901375.1_PDT001003339.1	10	Thailand: Udon Thani	Homo sapiens	-	2017	aac(3)-IId, aac(6')-Ib-cr, aadA2, aadA5, aph(3'')-Ib, aph(6)-Id, blaCMY-2, blaCTX-M-15, blaNDM-5, blaOXA-1, blaTEM-1B, dfrA12, dfrA17, mdf(A), sul1, sul2, tet(B)	IncFII:1, IncFIA:1, IncFIB:49, IncQ1, Col(BS512)
GCA_017728395.1_PDT000987014.1	10	Thailand: Surin	Homo sapiens	-	2016	aac(3)-IId, aac(6')-Ib-cr, aadA2, aadA5, aph(3'')-Ib, aph(6)-Id, blaCMY-2, blaCTX-M-15, blaNDM-5, blaOXA-1, blaTEM-1B, dfrA12, dfrA17, mdf(A), mph(A), sul1, sul2, tet(B)	IncFII:1, IncFIA:1, IncFIB:49, IncQ1, Col(BS512)
GCA_018072745.1_PDT001008045.1	11	Thailand: Surin	Homo sapiens	-	2016	aac(3)-IId, aac(6')-Ib-cr, aadA2, aadA5, aph(3'')-Ib, aph(6)-Id, blaCMY-2, blaCTX-M-15, blaNDM-5, blaOXA-1, blaTEM-1B, dfrA12, dfrA17, mdf(A), mph(A), sul1, sul2, tet(B)	IncFII:1, IncFIA:1, IncFIB:49, IncQ1, Col(BS512)
GCA_017903195.1_PDT001003107.1	11	Thailand: Sakon Nakhon	Homo sapiens	-	2017	aac(3)-IId, aac(6')-Ib-cr, aadA2, aadA5, aph(3'')-Ib, aph(6)-Id, blaCMY-2, blaCTX-M-15, blaNDM-5, blaOXA-1, blaTEM-1B, dfrA12, dfrA17, mdf(A), mph(A), sul1, sul2, tet(B)	IncFII:1, IncFIA:1, IncFIB:49, IncQ1, Col(BS512), Col440II
GCA_017902635.1_PDT001003147.1	11	Thailand: Sakon Nakhon	Homo sapiens	-	2016	aac(3)-IId, aac(6')-Ib-cr, aadA2, aadA5, aph(3'')-Ib, aph(6)-Id, blaCMY-2, blaCTX-M-15, blaNDM-5, blaOXA-1, blaTEM-1B, dfrA12, dfrA17, mdf(A), mph(A), sul1, sul2, tet(B)	IncFII:1, IncFIA:1, IncFIB:49, IncQ1, Col(BS512), Col440II
GCA_017902595.1_PDT001003154.1	11	Thailand: Surin	Homo sapiens	-	2016	aac(3)-IId, aac(6')-Ib-cr, aadA2, aadA5, aph(3'')-Ib, aph(6)-Id, blaCMY-2, blaCTX-M-15, blaNDM-5, blaOXA-1, blaTEM-1B, dfrA12, dfrA17, mdf(A), mph(A), sul1, sul2, tet(B)	IncFII:1, IncFIA:1, IncFIB:49, IncQ1, Col(BS512)
GCA_017901495.1_PDT001003307.1	11	Thailand: Surin	Homo sapiens	-	2017	aac(3)-IId, aac(6')-Ib-cr, aadA2, aadA5, aph(3'')-Ib, aph(6)-Id, blaCMY-2, blaCTX-M-15, blaNDM-5, blaOXA-1, blaTEM-1B, dfrA12, dfrA17, mdf(A), mph(A), sul1, sul2, tet(B)	IncFII:1, IncFIA:1, IncFIB:49, IncQ1, Col(BS512)
GCA_021343665.1_ASM2134366v1	12	China: Zhejiang Province	Homo sapiens	Anal swab	2018	aac(6')-Ib-cr, aadA2, aadA5, blaCMY-2, blaCTX-M-15, blaNDM-5, blaOXA-1, blaTEM-1B, dfrA12, dfrA17, mdf(A), sul1, tet(B)	IncFII:1, IncFIA:1, IncFIB:49, IncB/O/K/Z, Col(BS512)
GCA_019053605.1_ASM1905360v1	12	China: Xuzhou	Patient	Sputum	2018	aac(3)-IId, aac(6')-Ib-cr, aadA2, aadA5, blaCMY-2, blaNDM-5, blaOXA-1, blaTEM-1B, dfrA12, dfrA17, mdf(A), sul1, tet(B)	IncFII:1, IncFIA:1, IncFIB:49
GCA_019051635.1_ASM1905163v1	12	China: Xuzhou	Patient	Fester	2018	aac(3)-IId, aac(6')-Ib-cr, aadA2, aadA5, blaCMY-2, blaNDM-5, blaOXA-1, blaTEM-1B, dfrA12, dfrA17, mdf(A), sul1, tet(B)	IncFII:1, IncFIA:1, IncFIB:49, Col(BS512)
GCA_018072765.1_PDT001008043.1	12	Thailand: Udon Thani	Homo sapiens	-	2016	aac(3)-IId, aac(6')-Ib-cr, aadA2, aadA5, aph(3'')-Ib, aph(6)-Id, blaCMY-2, blaCTX-M-15, blaNDM-5, blaOXA-1, blaTEM-1B, dfrA12, dfrA17, mdf(A), mph(A), sul1, tet(B)	IncFII:1, IncFIA:1, IncFIB:49, IncQ1, Col(BS512)
GCA_017902895.1_PDT001003100.1	12	Thailand: Udon Thani	Homo sapiens	-	2016	aac(3)-IId, aac(6')-Ib-cr, aadA2, aadA5, aph(3'')-Ib, aph(6)-Id, blaCMY-2, blaCTX-M-15, blaNDM-5, blaOXA-1, blaTEM-1B, dfrA12, dfrA17, mdf(A), mph(A), sul1, sul2, tet(B)	IncFII:1, IncFIA:1, IncFIB:49, IncQ1, Col(BS512)
GCA_017902695.1_PDT001003135.1	12	Thailand: Udon Thani	Homo sapiens	-	2016	aac(3)-IId, aac(6')-Ib-cr, aadA2, aadA5, aph(3'')-Ib, aph(6)-Id, blaCMY-2, blaCTX-M-15, blaNDM-5, blaOXA-1, blaTEM-1B, dfrA12, dfrA17, mdf(A), mph(A), sul1, tet(B)	IncFII:1, IncFIA:1, IncFIB:49, IncQ1, Col(BS512)
GCA_017902425.1_PDT001003197.1	12	Thailand: Nakhon Phanom	Homo sapiens	-	2017	aac(3)-IId, aac(6')-Ib-cr, aadA2, aadA5, aph(3'')-Ib, aph(6)-Id, blaCMY-2, blaCTX-M-15, blaNDM-5, blaOXA-1, blaTEM-1B, dfrA12, dfrA17, erm(42), mdf(A), mph(A), sul1, sul2, tet(B)	IncFII:1, IncFIA:1, IncFIB:49, IncQ1, IncA/C2, Col(BS512)
GCA_017902055.1_PDT001003244.1	12	Thailand: Udon Thani	Homo sapiens	-	2016	aac(3)-IId, aac(6')-Ib-cr, aadA2, aadA5, aph(3'')-Ib, aph(6)-Id, blaCMY-2, blaCTX-M-15, blaNDM-5, blaOXA-1, blaTEM-1B, dfrA12, dfrA17, mdf(A), mph(A), sul1, tet(B)	IncFII:1, IncFIA:1, IncFIB:49, IncQ1, Col(BS512)
GCA_017901835.1_PDT001003282.1	12	Thailand: Udon Thani	Homo sapiens	-	2016	aac(3)-IId, aac(6')-Ib-cr, aadA2, aadA5, aph(3'')-Ib, aph(6)-Id, blaCMY-2, blaCTX-M-15, blaNDM-5, blaOXA-1, blaTEM-1B, dfrA12, dfrA17, mdf(A), mph(A), sul1, sul2, tet(B)	IncFII:1, IncFIA:1, IncFIB:49, IncQ1, Col(BS512)
GCA_018072705.1_PDT001008053.1	13	Thailand: Sakon Nakhon	Homo sapiens	-	2016	aac(3)-IId, aac(6')-Ib-cr, aadA2, aadA5, aph(3'')-Ib, aph(6)-Id, blaCMY-2, blaCTX-M-15, blaNDM-5, blaOXA-1, blaTEM-1B, dfrA12, dfrA17, mdf(A), mph(A), sul1, sul2, tet(B)	IncFII:1, IncFIA:1, IncFIB:49, IncQ1, Col(BS512)
GCA_017902675.1_PDT001003142.1	13	Thailand: Nakhon Phanom	Homo sapiens	-	2016	aac(6')-Ib-cr, aadA2, aadA5, blaCMY-2, blaCTX-M-15, blaNDM-5, blaOXA-1, blaTEM-1B, dfrA12, dfrA17, mdf(A), sul1, tet(B)	IncFII:1, IncFIA:1, IncFIB:49, Col(BS512)
GCA_017901855.1_PDT001003268.1	13	Thailand: Sakon Nakhon	Homo sapiens	-	2016	aac(3)-IId, aac(6')-Ib-cr, aadA2, aadA5, aph(3'')-Ib, aph(6)-Id, blaCMY-2, blaCTX-M-15, blaNDM-5, blaOXA-1, blaTEM-1B, dfrA12, dfrA17, mdf(A), mph(A), sul1, sul2, tet(B)	IncFII:1, IncFIA:1, IncFIB:49, IncQ1, Col(BS512)
GCA_013374335.1_ASM1337433v1	13	Myanmar: Yangon	Pork	-	2017	aac(3)-IId, aac(6')-Ib-cr, aadA2, aadA5, aph(3'')-Ib, aph(6)-Id, blaCMY-2, blaNDM-5, blaTEM-1B, dfrA12, dfrA17, mdf(A), mph(A), sul1, sul2, tet(B)	IncFII:1, IncFIA:1, IncFIB:49, IncQ1
GCA_013374255.1_ASM1337425v1	13	Myanmar: Yangon	Homo sapiens	Stool	2018	aac(3)-IId, aac(6')-Ib-cr, aadA2, aadA5, aph(3'')-Ib, aph(6)-Id, blaCMY-2, blaCTX-M-15, blaNDM-5, blaOXA-1, blaTEM-1B, dfrA12, dfrA17, mdf(A), mph(A), sul1, sul2, tet(B)	IncFII:1, IncFIA:1, IncFIB:49, IncQ1
GCA_012482135.1_PDT000589866.1	13	Australia	Homo sapiens	-	2016	aac(3)-IId, aac(6')-Ib-cr, aadA2, aadA5, aph(3'')-Ib, aph(6)-Id, blaCMY-2, blaCTX-M-15, blaNDM-5, blaOXA-1, blaTEM-1B, dfrA12, dfrA17, mdf(A), mph(A), sul1, sul2, tet(B)	IncFII:1, IncFIA:1, IncFIB:49, IncQ1, Col(BS512)
GCA_019051815.1_ASM1905181v1	14	China: Xuzhou	Patient	Sputum	2019	aac(3)-IId, aac(6')-Ib-cr, aadA2, aadA5, blaCMY-2, blaNDM-5, blaOXA-1, blaTEM-1B, dfrA12, dfrA17, mdf(A), sul1, tet(B)	IncFII:1, IncFIA:1, IncFIB:49
GCA_018072445.1_PDT001008098.1	14	Thailand: Surin	Homo sapiens	-	2017	aac(3)-IId, aac(6')-Ib-cr, aadA2, aadA5, aph(3'')-Ib, aph(6)-Id, blaCMY-2, blaCTX-M-15, blaNDM-5, blaOXA-1, blaTEM-1B, dfrA12, dfrA17, mdf(A), mph(A), sul1, sul2, tet(B)	IncFII:1, IncFIA:1, IncFIB:49, IncQ1, Col(BS512)
GCA_017901915.1_PDT001003272.1	14	Thailand: Sakon Nakhon	Homo sapiens	-	2016	aac(3)-IId, aac(6')-Ib-cr, aadA2, aadA5, aph(3'')-Ib, aph(6)-Id, blaCMY-2, blaCTX-M-15, blaNDM-5, blaOXA-1, blaTEM-1B, dfrA12, dfrA17, mdf(A), mph(A), sul1, sul2, tet(B)	IncFII:1, IncFIA:1, IncFIB:49, IncQ1, Col(BS512)
GCA_017901935.1_PDT001003279.1	15	Thailand: Sakon Nakhon	Homo sapiens	-	2016	aac(3)-IId, aac(6')-Ib-cr, aadA2, aadA5, aph(3'')-Ib, aph(6)-Id, blaCMY-2, blaCTX-M-15, blaNDM-5, blaOXA-1, blaTEM-1B, dfrA12, dfrA17, mdf(A), mph(A), sul1, sul2, tet(B)	IncFII:1, IncFIA:1, IncFIB:49, IncQ1, Col(BS512)
GCA_017901875.1_PDT001003271.1	15	Thailand: Sakon Nakhon	Homo sapiens	-	2016	aac(3)-IId, aac(6')-Ib-cr, aadA2, aadA5, aph(3'')-Ib, aph(6)-Id, blaCMY-2, blaCTX-M-15, blaNDM-5, blaOXA-1, blaTEM-1B, dfrA12, dfrA17, mdf(A), mph(A), sul1, sul2, tet(B)	IncFII:1, IncFIA:1, IncFIB:49, IncQ1, Col(BS512)
GCA_017901715.1_PDT001003287.1	15	Thailand: Sakon Nakhon	Homo sapiens	-	2016	aac(3)-IId, aac(6')-Ib-cr, aadA2, aadA5, aph(3'')-Ib, aph(6)-Id, blaCMY-2, blaCTX-M-15, blaNDM-5, blaOXA-1, blaTEM-1B, dfrA12, dfrA17, mdf(A), mph(A), sul1, sul2, tet(B)	IncFII:1, IncFIA:1, IncFIB:49, IncQ1, Col(BS512)
GCA_021369875.1_PDT001216533.1	16	Switzerland	Homo sapiens	-	2019	aac(3)-IId, aac(6')-Ib-cr, aadA2, aadA5, aph(3'')-Ib, aph(6)-Id, blaCMY-2, blaNDM-5, blaOXA-1, blaTEM-1B, dfrA12, dfrA17, erm(42), mdf(A), mph(A), sul1, sul2, tet(B)	IncFII:1, IncFIA:1, IncFIB:49, IncQ1, IncQ1, Col(BS512)
GCA_019052095.1_ASM1905209v1	16	China: Xuzhou	Patient	Sputum	2018	aac(6')-Ib-cr, aadA2, aadA5, blaCMY-2, blaCTX-M-15, blaNDM-5, blaOXA-1, blaTEM-1B, dfrA12, dfrA17, mdf(A), sul1, tet(B)	IncFII:1, IncFIA:1, IncFIB:49, Col(BS512), Col(MG828), p0111
GCA_012289645.1_PDT000523066.1	16	Myanmar: Yangon	Water spinach	-	2017	aac(3)-IId, aac(6')-Ib-cr, aadA2, aadA5, aph(3'')-Ib, aph(6)-Id, blaCMY-2, blaCTX-M-15, blaNDM-5, blaOXA-1, blaTEM-1B, dfrA12, dfrA17, mdf(A), mph(A), sul1, sul2, tet(B)	IncFII:1, IncFIA:1, IncFIB:49, IncQ1, Col(BS512)
GCA_021371395.1_PDT001216522.1	17	Australia	Homo sapiens	-	2020	aac(3)-IId, aac(6')-Ib-cr, aadA2, aadA5, aph(3'')-Ib, aph(6)-Id, blaCMY-2, blaCTX-M-15, blaNDM-5, blaTEM-1B, dfrA12, mdf(A), mph(A), sul1, sul2, tet(B)	IncFII:1, IncFIA:1, IncFIB:49, IncQ1, IncX3, Col(BS512), Col(MG828), ColRNAI
GCA_019926495.1_ASM1992649v1	17	China: Zhengzhou	Homo sapiens	Urine	2019	aac(3)-IId, aac(6')-Ib-cr, aadA2, aadA5, aph(3'')-Ib, aph(6)-Id, blaCMY-2, blaCTX-M-15, blaNDM-5, blaOXA-1, blaTEM-1B, dfrA12, dfrA17, mdf(A), mph(A), sul1, sul2, tet(B)	IncFII:1, IncFIA:1, IncFIB:49, IncQ1, Col(BS512)
GCA_019230385.1_PDT001089035.1	17	Australia	Homo sapiens	Blood	2018	aac(3)-IId, aac(6')-Ib-cr, aadA2, aadA5, aph(3'')-Ib, aph(6)-Id, blaCMY-2, blaCTX-M-15, blaNDM-5, blaOXA-1, blaTEM-1B, dfrA12, dfrA17, mdf(A), mph(A), sul1, sul2, tet(B)	IncFII:1, IncFIA:1, IncFIB:49, IncQ1, Col(BS512), Col440II
GCA_019228645.1_PDT001089189.1	17	Australia	Homo sapiens	-	2019	aac(3)-IId, aac(6')-Ib-cr, aadA2, aadA5, aph(3'')-Ib, aph(6)-Id, blaCMY-2, blaCTX-M-15, blaNDM-5, blaOXA-1, blaTEM-1B, dfrA12, dfrA17, mdf(A), mph(A), sul1, sul2, tet(B)	IncFII:1, IncFIA:1, IncFIB:49, IncQ1, IncX3, IncY, Col(BS512)
GCA_019051115.1_ASM1905111v1	17	China: Xuzhou	Patient	Ascitic fluid	2019	aac(6')-Ib-cr, aadA2, aadA5, blaCMY-2, blaCTX-M-15, blaNDM-5, blaOXA-1, blaTEM-1B, dfrA12, dfrA17, mdf(A), sul1, tet(B)	IncFII:1, IncFIA:1, IncFIB:49, Col(BS512), Col(MG828), p0111
GCA_019051005.1_ASM1905100v1	17	China: Xuzhou	Patient	Secretions	2019	aac(6')-Ib-cr, aadA2, aadA5, blaCMY-2, blaCTX-M-15, blaNDM-5, blaOXA-1, blaTEM-1B, dfrA12, dfrA17, mdf(A), sul1, tet(B)	IncFII:1, IncFIA:1, IncFIB:49, Col(BS512), Col(MG828), p0111
GCA_019050795.1_ASM1905079v1	17	China: Xuzhou	Patient	Sputum	2019	aac(6')-Ib-cr, aadA2, aadA5, blaCMY-2, blaCTX-M-15, blaNDM-5, blaOXA-1, blaTEM-1B, dfrA12, dfrA17, mdf(A), sul1, tet(B)	IncFII:1, IncFIA:1, IncFIB:49, Col(BS512), Col(MG828), p0111
GCA_017900595.1_PDT001003417.1	17	Thailand: Surin	Homo sapiens	-	2016	aac(3)-IId, aac(6')-Ib-cr, aadA2, aph(3'')-Ib, aph(6)-Id, blaCMY-2, blaCTX-M-15, blaNDM-5, blaOXA-1, blaTEM-1B, dfrA12, mdf(A), mph(A), sul1, sul2, tet(B)	IncFII:1, IncFIA:1, IncFIB:49, IncQ1, IncY, Col(BS512), Col440II
GCA_013012145.1_PDT000431906.1	17	Myanmar: Yangon	Homo sapiens	-	2016	aac(3)-IId, aac(6')-Ib-cr, aadA2, aadA5, aph(3'')-Ib, aph(6)-Id, blaCMY-2, blaCTX-M-15, blaNDM-5, blaOXA-1, blaTEM-1B, dfrA12, dfrA17, mdf(A), mph(A), sul1, sul2, tet(B)	IncFII:1, IncFIA:1, IncFIB:49, IncQ1, Col(BS512)
GCA_020616495.1_ASM2061649v1	18	China: Wenzhou	Homo sapiens	-	2019	aac(3)-IId, aac(3)-IVa, aadA2, aadA5, aph(3')-Ia, aph(3'')-Ib, aph(6)-Id, blaCMY-2, blaCTX-M-14, blaNDM-5, blaTEM-1B, cmlA1, dfrA12, dfrA17, floR, fosA3, mcr-1.1, mdf(A), mph(A), OqxA, OqxB, sul1, sul2, sul3, tet(B)	IncFII:1, IncFIA:1, IncFIB:49, IncQ1, IncHI2-ST3, IncN1, Col(BS512)
GCA_019053135.1_ASM1905313v1	18	China: Xuzhou	Patient	Sputum	2018	aac(6')-Ib-cr, aadA2, aadA5, blaCMY-2, blaCTX-M-15, blaNDM-5, blaOXA-1, blaTEM-1B, dfrA12, dfrA17, mdf(A), sul1, tet(B)	IncFII:1, IncFIA:1, IncFIB:49, Col(BS512), Col(MG828), p0111
GCA_019051595.1_ASM1905159v1	18	China: Xuzhou	Patient	Sputum	2019	aac(6')-Ib-cr, aadA2, aadA5, blaCMY-2, blaCTX-M-15, blaNDM-5, blaOXA-1, blaTEM-1B, dfrA12, dfrA17, mdf(A), sul1, tet(B)	IncFII:1, IncFIA:1, IncFIB:49, Col(BS512), Col(MG828), p0111
GCA_019051295.1_ASM1905129v1	18	China: Xuzhou	Patient	Sputum	2018	aadA2, aadA5, blaCMY-2, blaNDM-5, dfrA12, dfrA17, mdf(A), sul1, tet(B)	IncFII:1, IncFIA:1, IncFIB:49, Col(BS512), Col(MG828), p0111
GCA_019050935.1_ASM1905093v1	18	China: Xuzhou	Patient	Urine	2019	aac(6')-Ib-cr, aadA2, aadA5, blaCMY-2, blaCTX-M-15, blaNDM-5, blaOXA-1, blaTEM-1B, dfrA12, dfrA17, mdf(A), sul1, tet(B)	IncFII:1, IncFIA:1, IncFIB:49, Col(BS512), Col(MG828), p0111
GCA_019050495.1_ASM1905049v1	18	China: Xuzhou	Patient	Sputum	2019	aadA2, blaCMY-2, dfrA12, mdf(A), sul1	Col(BS512), Col(MG828)
GCA_018072325.1_PDT001008115.1	18	Thailand: Surin	Homo sapiens	-	2017	aac(3)-IId, aac(6')-Ib-cr, aadA2, aph(3'')-Ib, aph(6)-Id, blaCMY-2, blaCTX-M-15, blaNDM-5, blaOXA-1, blaTEM-1B, dfrA12, mdf(A), mph(A), sul1, sul2, tet(B)	IncFII:1, IncFIA:1, IncFIB:49, IncQ1, IncY, Col(BS512), Col440II
GCA_017902835.1_PDT001003108.1	18	Thailand: Surin	Homo sapiens	-	2017	aac(3)-IId, aac(6')-Ib-cr, aadA2, aph(3'')-Ib, aph(6)-Id, blaCMY-2, blaCTX-M-15, blaNDM-5, blaOXA-1, blaTEM-1B, dfrA12, mdf(A), mph(A), sul1, sul2, tet(B)	IncFII:1, IncFIA:1, IncFIB:49, IncQ1, IncY, Col(BS512), Col440II
GCA_017901635.1_PDT001003291.1	18	Thailand: Sakon Nakhon	Homo sapiens	-	2017	aac(3)-IId, aac(6')-Ib-cr, aadA2, aadA5, aph(3'')-Ib, aph(6)-Id, blaCMY-2, blaCTX-M-15, blaNDM-5, blaOXA-1, blaTEM-1B, dfrA12, dfrA17, mdf(A), mph(A), sul1, sul2, tet(B)	IncFII:1, IncFIA:1, IncFIB:49, IncQ1, Col(BS512)
GCA_022877425.1_PDT001280837.1	19	USA	Homo sapiens	Sputum	2021	aac(3)-IId, aac(6')-Ib-cr, aadA2, aph(3'')-Ib, aph(6)-Id, blaCTX-M-15, blaNDM-5, blaOXA-48, blaTEM-1B, dfrA12, mdf(A), mph(A), sul1, sul2, tet(B)	IncFII:1, IncFIA:1, IncFIB:49, IncQ1, Col(BS512), Col156
GCA_019052895.1_ASM1905289v1	19	China: Xuzhou	Patient	Urine	2018	aac(6')-Ib-cr, aadA2, aadA5, blaCMY-2, blaCTX-M-15, blaNDM-5, blaOXA-1, blaTEM-1B, dfrA12, dfrA17, mdf(A), sul1, tet(B)	IncFII:1, IncFIA:1, IncFIB:49, Col(BS512), Col(MG828), p0111
GCA_019052205.1_ASM1905220v1	19	China: Xuzhou	Patient	Sputum	2018	aadA2, aadA5, blaCMY-2, blaNDM-5, dfrA12, dfrA17, mdf(A), sul1, tet(B)	IncFII:1, IncFIA:1, IncFIB:49, Col(BS512), Col(MG828), p0111
GCA_019050675.1_ASM1905067v1	19	China: Xuzhou	Patient	Sputum	2019	aac(6')-Ib-cr, aadA2, aadA5, blaCMY-2, blaCTX-M-15, blaNDM-5, blaOXA-1, blaTEM-1B, dfrA12, dfrA17, mdf(A), sul1, tet(B)	IncFII:1, IncFIA:1, IncFIB:49, Col(BS512), Col(MG828), p0111
GCA_017901675.1_PDT001003294.1	19	Thailand: Surin	Homo sapiens	-	2017	aac(3)-IId, aac(6')-Ib-cr, aadA2, aph(3'')-Ib, aph(6)-Id, blaCMY-2, blaCTX-M-15, blaNDM-5, blaOXA-1, blaTEM-1B, dfrA12, mdf(A), mph(A), sul1, sul2, tet(B)	IncFII:1, IncFIA:1, IncFIB:49, IncQ1, IncY, Col(BS512), Col440II
GCA_017901295.1_PDT001003344.1	19	Thailand: Surin	Homo sapiens	-	2017	aac(3)-IId, aac(6')-Ib-cr, aadA2, aph(3'')-Ib, aph(6)-Id, blaCMY-2, blaCTX-M-15, blaNDM-5, blaOXA-1, blaTEM-1B, dfrA12, mdf(A), mph(A), sul1, sul2, tet(B)	IncFII:1, IncFIA:1, IncFIB:49, IncQ1, IncY, Col(BS512), Col440II
GCA_017901215.1_PDT001003345.1	19	Thailand: Surin	Homo sapiens	-	2017	aac(3)-IId, aac(6')-Ib-cr, aadA2, aph(3'')-Ib, aph(6)-Id, blaCMY-2, blaCTX-M-15, blaNDM-5, blaOXA-1, blaTEM-1B, dfrA12, mdf(A), mph(A), sul1, sul2, tet(B)	IncFII:1, IncFIA:1, IncFIB:49, IncQ1, Col(BS512), Col440II
GCA_014117635.2_ASM1411763v2	19	Thailand: Phitsanulok	Homo sapiens	Sputum	2018	aac(3)-IId, aac(6')-Ib-cr, aadA2, aadA5, aph(3'')-Ib, aph(6)-Id, blaCMY-2, blaCTX-M-15, blaNDM-5, blaOXA-1, blaTEM-1B, dfrA12, dfrA17, erm(42), mcr-1.1, mdf(A), mph(A), sul1, sul2, tet(B)	IncFII:1, IncFIA:1, IncFIB:49, IncQ1, IncA/C2, IncX4, Col(BS512)
GCA_014117635.1_ASM1411763v1	19	Thailand: Phitsanulok	Homo sapiens	Sputum	2018	aac(3)-IId, aac(6')-Ib-cr, aadA2, aadA5, aph(3'')-Ib, aph(6)-Id, blaCMY-2, blaCTX-M-15, blaNDM-5, blaOXA-1, blaTEM-1B, dfrA12, dfrA17, erm(42), mcr-1.1, mdf(A), mph(A), sul1, tet(B)	IncFII:1, IncFIA:1, IncFIB:49, IncQ1, IncA/C2, IncX4, Col(BS512)
GCA_022359985.1_ASM2235998v1	20	China: Sichuan Province	Homo sapiens	-	2021	aadA2, blaCMY-2, blaCTX-M-15, blaKPC-2, blaOXA-1, blaTEM-1B, dfrA12, mdf(A), sul1, tet(B)	IncFII:1, IncFIA:1, IncFIB:49, IncP6, IncX4, Col(BS512), Col440I
GCA_022359975.1_ASM2235997v1	20	China: Sichuan Province	Homo sapiens	Cell passaging	2021	aadA2, blaCMY-2, blaCTX-M-15, blaKPC-21, blaOXA-1, blaTEM-1B, dfrA12, mdf(A), sul1, tet(B)	IncFII:1, IncFIA:1, IncFIB:49, IncP6, IncX4, Col(BS512)
GCA_017901395.1_PDT001003335.1	20	Thailand: Surin	Homo sapiens	-	2017	aac(3)-IId, aac(6')-Ib-cr, aadA2, aph(3'')-Ib, aph(6)-Id, blaCMY-2, blaCTX-M-15, blaNDM-5, blaOXA-1, blaTEM-1B, dfrA12, mdf(A), mph(A), sul1, sul2, tet(B)	IncFII:1, IncFIA:1, IncFIB:49, IncQ1, IncY, Col(BS512), Col440II
GCA_017901355.1_PDT001003340.1	20	Thailand: Udon Thani	Homo sapiens	-	2017	aac(3)-IId, aac(6')-Ib-cr, aadA2, aadA5, aph(3'')-Ib, aph(6)-Id, blaCMY-2, blaCTX-M-15, blaNDM-5, blaOXA-1, blaTEM-1B, dfrA12, dfrA17, mdf(A), mph(A), sul1, sul2, tet(B)	IncFII:1, IncFIA:1, IncFIB:49, IncQ1, Col(BS512)
GCA_023059975.1_ASM2305997v1	21	South Korea	Patient	Rectal swab	2019	aac(3)-IId, aac(6')-Ib-cr, aadA2, aadA5, aph(3'')-Ib, aph(6)-Id, blaCMY-2, blaCTX-M-15, blaNDM-5, blaOXA-1, blaOXA-181, blaTEM-1B, dfrA12, dfrA17, mdf(A), qnrS1, sul1, sul2, tet(B)	IncFII:1, IncFIA:1, IncFIB:49, IncQ1, IncX3, IncY, Col(BS512)
GCA_019230505.1_PDT001089027.1	22	Australia	Homo sapiens	Feces	2018	aac(3)-IId, aac(6')-Ib-cr, aadA2, aadA5, aph(3'')-Ib, aph(6)-Id, blaCMY-2, blaCTX-M-15, blaNDM-5, blaOXA-1, blaTEM-1B, dfrA12, dfrA17, mdf(A), mph(A), sul1, sul2, tet(B)	IncFII:1, IncFIA:1, IncFIB:49, IncQ1, Col(BS512)
GCA_017901275.1_PDT001003353.1	22	Thailand: Surin	Homo sapiens	-	2017	aac(3)-IId, aac(6')-Ib-cr, aadA2, aph(3'')-Ib, aph(6)-Id, blaCMY-2, blaCTX-M-15, blaNDM-5, blaOXA-1, blaTEM-1B, dfrA12, mdf(A), mph(A), sul1, sul2, tet(B)	IncFII:1, IncFIA:1, IncFIB:49, IncQ1, IncY, Col(BS512), Col440II
GCA_015643595.1_ASM1564359v1	22	South Korea: Seoul	Patient	-	2017	aac(3)-IId, aac(6')-Ib-cr, aadA2, aadA5, aph(3'')-Ib, aph(6)-Id, blaCMY-2, blaCTX-M-15, blaNDM-5, blaOXA-1, blaOXA-181, blaTEM-1B, dfrA12, dfrA17, mdf(A), mph(A), qnrS1, sul1, sul2, tet(B)	IncFII:1, IncFIA:1, IncFIB:49, IncQ1, IncX3, IncY, Col(BS512)
GCA_012290025.1_PDT000523064.1	22	Myanmar: Yangon	Beef	-	2017	aac(3)-IId, aac(6')-Ib-cr, aadA2, aadA5, aph(3'')-Ib, aph(6)-Id, blaCMY-2, blaCTX-M-15, blaNDM-5, blaOXA-1, blaTEM-1B, dfrA12, dfrA17, mdf(A), mph(A), sul1, sul2, tet(B)	IncFII:1, IncFIA:1, IncFIB:49, IncQ1, Col(BS512)
GCA_019051315.1_ASM1905131v1	23	China: Xuzhou	Patient	Urine	2019	aac(6')-Ib-cr, aadA2, aadA5, blaCMY-2, blaCTX-M-15, blaNDM-5, blaOXA-1, blaTEM-1B, dfrA12, dfrA17, mdf(A), sul1, tet(B)	IncFII:1, IncFIA:1, IncFIB:49, Col(BS512), Col(MG828), p0111
GCA_021751785.1_PDT001233368.1	24	USA	Homo sapiens	Urine	2021	aac(3)-IId, aac(6')-Ib-cr, aadA2, aadA5, aph(3'')-Ib, aph(6)-Id, blaCMY-2, blaCTX-M-15, blaNDM-5, blaOXA-1, blaTEM-1B, dfrA12, dfrA17, mdf(A), mph(A), sul1, sul2, tet(B)	IncFII:1, IncFIA:1, IncFIB:49, IncQ1, Col(BS512)
GCA_015283675.1_PDT000882048.1	25	Nigeria	Homo sapiens	Urine	2020	aac(3)-IId, aac(6')-Ib-cr, aadA2, aadA5, aph(3'')-Ib, aph(6)-Id, blaCMY-2, blaCTX-M-15, blaNDM-5, blaOXA-1, blaTEM-1B, dfrA12, dfrA17, mdf(A), mph(A), sul1, sul2, tet(B)	IncFII:1, IncFIA:1, IncFIB:49, IncQ1, Col(BS512)
GCA_004832725.1_ASM483272v1	25	Thailand	Homo sapiens	Blood	2018	aac(3)-IId, aac(6')-Ib-cr, aadA2, aadA5, aph(3'')-Ib, aph(6)-Id, blaCMY-2, blaNDM-5, blaOXA-1, blaTEM-1B, dfrA12, dfrA17, mdf(A), mph(A), sul1, sul2, tet(B)	IncFII:1, IncFIA:1, IncFIB:49, IncQ1, Col(BS512)
GCA_017683665.1_PDT000993018.1	29	USA	-	-	-	aac(3)-IId, aac(6')-Ib-cr, aadA2, aadA5, aph(3'')-Ib, aph(6)-Id, blaCMY-2, blaCTX-M-15, blaNDM-5, blaOXA-1, blaTEM-1B, dfrA12, dfrA17, mdf(A), mph(A), sul1, sul2, tet(B)	IncFII:1, IncFIA:1, IncFIB:49, IncQ1, Col(BS512)
GCA_006536085.3_ASM653608v3	29	Cambodia: Phnom Penh	Homo sapiens	Pus	2017	blaCMY-2, mdf(A)	-
GCA_014117655.2_ASM1411765v2	30	Thailand: Burirum	Homo sapiens	Urine	2018	aac(3)-IId, aac(6')-Ib-cr, aadA2, aadA5, aph(3'')-Ib, aph(6)-Id, blaCMY-2, blaCTX-M-15, blaNDM-5, blaOXA-1, blaTEM-1B, dfrA12, dfrA17, erm(42), mcr-1.1, mdf(A), mph(A), sul1, sul2, tet(B), tet(X4)	IncFII:1, IncFIA:1, IncFIB:49, IncQ1, IncA/C2, IncX4, IncY, Col(BS512)
GCA_014117655.1_ASM1411765v1	30	Thailand: Burirum	Homo sapiens	Urine	2018	aac(3)-IId, aac(6')-Ib-cr, aadA2, aadA5, aph(6)-Id, blaCMY-2, blaCTX-M-15, blaNDM-5, blaOXA-1, blaTEM-1B, dfrA12, dfrA17, erm(42), mcr-1.1, mdf(A), mph(A), sul1, sul2, tet(B), tet(X4)	IncFII:1, IncFIA:1, IncFIB:49, IncQ1, IncA/C2, IncX4, IncY, Col(BS512)
GCA_023059995.1_ASM2305999v1	31	South Korea	Patient	Stool	2019	aac(6')-Ib-cr, aadA2, aadA5, blaCMY-2, blaCTX-M-15, blaNDM-5, blaOXA-1, blaOXA-181, blaTEM-1B, dfrA12, dfrA17, mdf(A), qnrS1, sul1, tet(B)	IncFII:1, IncFIA:1, IncFIB:49, IncX3, IncY, Col(BS512)
GCA_021538455.1_PDT001227240.1	45	USA	Homo sapiens	Urine	2021	aac(3)-IId, aac(6')-Ib-cr, aadA2, aadA5, aph(3'')-Ib, aph(6)-Id, blaCMY-2, blaCTX-M-15, blaNDM-5, blaTEM-1B, dfrA12, mdf(A), mph(A), sul1, sul2, tet(B)	IncFII:1, IncFIA:1, IncFIB:49, IncQ1, Col(BS512), Col(IMGS31)
GCA_005146175.1_ASM514617v1	51	Thailand	Homo sapiens	Urine	2017	aac(3)-IId, aac(6')-Ib-cr, aadA2, aadA5, aph(3'')-Ib, aph(6)-Id, blaCMY-2, blaCTX-M-15, blaNDM-5, blaOXA-1, blaTEM-1B, dfrA12, dfrA17, erm(42), mdf(A), mph(A), sul1, sul2, tet(B)	IncFII:1, IncFIA:1, IncFIB:49, IncQ1, IncA/C2, IncY, Col(BS512), Col440II
GCA_005145995.1_ASM514599v1	51	Thailand	Homo sapiens	Stool	2017	aac(3)-IId, aac(6')-Ib-cr, aadA2, aadA5, aph(3'')-Ib, aph(6)-Id, blaCMY-2, blaCTX-M-15, blaNDM-5, blaOXA-1, blaTEM-1B, dfrA12, dfrA17, erm(42), mdf(A), mph(A), sul1, sul2, tet(B)	IncFII:1, IncFIA:1, IncFIB:49, IncQ1, IncA/C2, IncY, Col(BS512), Col440II
GCA_004831015.1_ASM483101v1	51	Thailand	Homo sapiens	Stool	2017	aac(3)-IId, aac(6')-Ib-cr, aadA2, aadA5, aph(3'')-Ib, aph(6)-Id, blaCMY-2, blaCTX-M-15, blaNDM-5, blaOXA-1, blaTEM-1B, dfrA12, dfrA17, erm(42), mdf(A), mph(A), sul1, sul2, tet(B)	IncFII:1, IncFIA:1, IncFIB:49, IncQ1, IncA/C2, IncY, Col(BS512), Col440II

## Sheet: DATASET S5
DATASET S5 IncF1:A1:B49-IncQ1-type plasmids from this study and GenBank.
IncF1:A1:B49-IncQ1 plasmid	Accession number	Geographic location	Carbapemase gene	Host/Source	Species	Year of collection	Coverage (reference: pHN4E2-NDM5)	Identity (reference: pHN4E2-NDM5)
pAMA1167-NDM-5	CP024805.1	Denmark	blaNDM-5	Homo sapiens	Escherichia coli ST410	2015	1	1
pE2-NDM-CTX-M	CP048916.1	Egypt	blaNDM-5	Homo sapiens	Escherichia coli ST410	2015	1	0.9975
P1	OW967803.1	Spain	blaNDM-5	Homo sapiens	Escherichia coli ST410	2018	1	0.9999
pYJ1-NDM5	AP023225.1	Myanmar: Yangon	blaNDM-5	Homo sapiens	Escherichia coli ST410	2018	1	1
pC016_NDM5	LC613142.1	Thailand: Sakon Nakhon	blaNDM-5	Homo sapiens	Escherichia coli	2015	1	0.9999
pC405_NDM5	LC521844.1	Thailand: Surin	blaNDM-5	Homo sapiens	Escherichia coli	2016	0.99	0.9979
pD6-NDM_1_1	MG702492.1	South Korea	blaNDM-5	Homo sapiens	Escherichia coli ST410	2017	0.97	0.9998
pKBN10P04869A	CP026474.1	South Korea	blaNDM-5	Homo sapiens	Escherichia coli ST410	2017	0.97	1
pNIPH17_0020_1	LC483178.2	Cambodia: Phnom Penh	blaNDM-5	Homo sapiens	Escherichia coli ST410	2017	0.92	0.998
pF070-NDM5	AP023238.1	Myanmar: Yangon	blaNDM-5	Pork	Escherichia coli ST410	2017	0.95	0.9997
pEC195-93k	CP085190.1	China: Wenzhou	blaNDM-5	Homo sapiens	Escherichia coli ST410	2019	0.95	0.9998
pHN4E2-NDM5	This study	China: Guangzhou	blaNDM-5	Pork sales environment	Escherichia coli ST410	2020	-	-
GYX208DH6-1 contigs	This study	China: Guangzhou	blaNDM-5	Pork sales environment	Escherichia coli ST410	2020	-	-

## Sheet: DATASET S6
DATASET S6 IncX3-type plasmids from this study and GenBank.
IncX3 plasmid	Accession number	Geographic location	Carbapemase gene	Host/Source	Species	Year of collection	Coverage (reference: pHN4E2-OXA181)	Identity (reference: pHN4E2-OXA181)
pAMA1167-OXA-181	CP024806.1	Denmark	blaOXA-181	Homo sapiens	Escherichia coli ST410	2015	1	1
pAN-OXA-181	MK416154.1	Switzerland	blaOXA-181	Companion animals	Escherichia coli	2018	1	1
p61_A-OXA181	CP048327.1	Switzerland	blaOXA-181	Environment	Escherichia coli 940	2019	1	1
pLB_OXA-181_PT109	CP041033.1	Portugal	blaOXA-181	Dog	Escherichia coli ST410	2018	1	1
p3575-OXA-181	CP048009.1	Spain	blaOXA-181	Homo sapiens	Escherichia coli ST410	2018	1	1
pM206-OXA181	AP018831.1	Myanmar	blaOXA-181	Homo sapiens	Enterobacter hormaechei	2015	1	1
pM518-OXA181	AP018838.1	Myanmar	blaOXA-181	Homo sapiens	Escherichia coli ST410	2016	1	1
pKBN10P04869C	CP026476.1	South Korea	blaOXA-181	Homo sapiens	Escherichia coli ST410	2017	1	1
pSTIB_IncX3_OXA_181	MG570092.1	Lebanon	blaOXA-181	Homo sapiens	Escherichia coli	2016	1	0.9999
pZYM28-OXA-181	MW080368.1	China	blaOXA-181	Homo sapiens	Morganella morganii	2018	1	0.9999
pHN4E2-OXA181	This study	China	blaOXA-181	Pork sales environment	Escherichia coli ST410	2020	-	-
GYX208DH6-1 contigs	This study	China	blaOXA-181	Pork sales environment	Escherichia coli ST410	2020	-	-
